# Supplementary material for: Insights into the Synergistic Antibacterial Activity of Silver Nitrate with Potassium Tellurite against Pseudomonas aeruginosa
Source: Microbiol Spectr. 2023 Jul 6;11(4):e00628-23. doi: 10.1128/spectrum.00628-23 (PMC10433965; doi:10.1128/spectrum.00628-23)
Supplement: Supplemental file 2 — Supplemental material. Download spectrum.00628-23-s0002.xlsx, XLSX file, 2.6 MB [file spectrum.00628-23-s0002.xlsx]

## Sheet: Table S3
Table S3. Differential gene expression analysis results
Locus tag1	DESeq2 differential expression analysis results																					Functional annotation
	baseMean_Ag	log2FoldChange_Ag	lfcSE_Ag	stat_Ag	pvalue_Ag	padj_Ag	significant_Ag	baseMean_Tel	log2FoldChange_Tel	lfcSE_Tel	stat_Tel	pvalue_Tel	padj_Tel	significant_Tel	baseMean_AgTe	log2FoldChange_AgTe	lfcSE_AgTe	stat_AgTe	pvalue_AgTe	padj_AgTe	significant_AgTe	feature	class	assembly	assembly_unit	seq_type	chromosome	genomic_accession	start	end	strand	product_accession	non.redundant_refseq	related_accession	name	symbol	GeneID	feature_interval_length	product_length	attributes	KO	KO.definition
A4W92_RS00005	135.735	0.206645	0.158809	1.30121	0.193185	0.42606	NA	135.735	0.0253971	0.159594	0.159136	0.873562	0.948	NA	135.735	-0.0209988	0.161755	-0.129818	0.89671	0.931137	NA	CDS	with_protein	GCF_001618925.1	Primary Assembly	chromosome	NA	NZ_CP015117.1	172	516	+	WP_016852945.1	WP_016852945.1	NA	hypothetical protein		NA	345	114		NA	NA
A4W92_RS00010	0.167112	0.0535431	4.40736	0.0121486	0.990307	NA	NA	0.167112	-1.01007	4.40746	-0.229173	0.818734	NA	NA	0.167112	-0.873042	4.40746	-0.198083	0.84298	NA	NA	CDS	with_protein	GCF_001618925.1	Primary Assembly	chromosome	NA	NZ_CP015117.1	791	1024	+	WP_063174101.1	WP_063174101.1	NA	hypothetical protein		NA	234	77		NA	NA
A4W92_RS00015	334.3	-0.0885368	0.169983	-0.520857	0.602466	0.786984	NA	334.3	0.217396	0.16798	1.29418	0.195603	0.480826	NA	334.3	0.670728	0.166888	4.01902	5.84412e-05	0.00027841	NA	CDS	with_protein	GCF_001618925.1	Primary Assembly	chromosome	NA	NZ_CP015117.1	1555	1815	+	WP_003111038.1	WP_003111038.1	NA	hypothetical protein		NA	261	86		NA	NA
A4W92_RS00020	1153.67	0.336706	0.152823	2.20325	0.0275772	0.127854	NA	1153.67	0.383384	0.152581	2.51266	0.0119826	0.10346	NA	1153.67	0.893508	0.152165	5.87198	4.30621e-09	4.75385e-08	NA	CDS	with_protein	GCF_001618925.1	Primary Assembly	chromosome	NA	NZ_CP015117.1	2136	2330	-	WP_016852950.1	WP_016852950.1	NA	hypothetical protein		NA	195	64		NA	NA
A4W92_RS00025	274.659	0.067517	0.136681	0.493976	0.621323	0.800543	NA	274.659	0.38713	0.133665	2.89627	0.00377633	0.0501842	NA	274.659	0.838968	0.13201	6.35532	2.07997e-10	2.86328e-09	NA	CDS	with_protein	GCF_001618925.1	Primary Assembly	chromosome	NA	NZ_CP015117.1	2447	3838	+	WP_025986325.1	WP_025986325.1	NA	phage/plasmid replication protein, II/X family		NA	1392	463		NA	NA
A4W92_RS00030	27.543	0.336816	0.332368	1.01338	0.310877	0.560319	NA	27.543	0.420303	0.327459	1.28353	0.199307	0.485405	NA	27.543	0.76079	0.322738	2.3573	0.0184084	0.0445286	NA	CDS	with_protein	GCF_001618925.1	Primary Assembly	chromosome	NA	NZ_CP015117.1	3838	4026	+	WP_016852948.1	WP_016852948.1	NA	hypothetical protein		NA	189	62		NA	NA
A4W92_RS00035	15.4893	-0.464128	0.466497	-0.994922	0.319774	NA	NA	15.4893	-0.439937	0.461343	-0.953602	0.340285	NA	NA	15.4893	0.208001	0.444345	0.468106	0.639709	0.738411	NA	CDS	with_protein	GCF_001618925.1	Primary Assembly	chromosome	NA	NZ_CP015117.1	4108	4365	+	WP_016852946.1	WP_016852946.1	NA	hypothetical protein		NA	258	85		NA	NA
A4W92_RS00045	1243.6	0.685998	0.204834	3.34905	0.000810904	0.0117044	NA	1243.6	0.272928	0.205066	1.33092	0.183214	0.465989	NA	1243.6	-0.114581	0.205663	-0.557132	0.577437	0.684972	NA	CDS	with_protein	GCF_001618925.1	Primary Assembly	chromosome	NA	NZ_CP015117.1	4990	5220	+	WP_019416411.1	WP_019416411.1	NA	hypothetical protein		NA	231	76		NA	NA
A4W92_RS00055	60.3242	0.224292	0.222984	1.00587	0.31448	0.564003	NA	60.3242	0.0422217	0.224371	0.188178	0.850737	0.939225	NA	60.3242	0.260437	0.223011	1.16782	0.242879	0.362455	NA	CDS	with_protein	GCF_001618925.1	Primary Assembly	chromosome	NA	NZ_CP015117.1	6721	7032	+	WP_019727177.1	WP_019727177.1	NA	DUF2523 domain-containing protein		NA	312	103		NA	NA
A4W92_RS00060	609.783	0.108902	0.137752	0.790564	0.429199	0.666382	NA	609.783	0.132592	0.137376	0.96518	0.334455	0.628118	NA	609.783	-0.207498	0.138877	-1.49411	0.135147	0.231174	NA	CDS	with_protein	GCF_001618925.1	Primary Assembly	chromosome	NA	NZ_CP015117.1	7050	8330	+	WP_016852937.1	WP_016852937.1	NA	hypothetical protein		NA	1281	426		K10954	zona occludens toxin
A4W92_RS00065	1272.02	-0.0844843	0.123529	-0.683925	0.494022	0.712754	NA	1272.02	0.11933	0.123004	0.970131	0.331981	0.626165	NA	1272.02	0.330649	0.122937	2.68957	0.00715436	0.0198817	NA	CDS	with_protein	GCF_001618925.1	Primary Assembly	chromosome	NA	NZ_CP015117.1	9035	10624	+	WP_023082787.1	WP_023082787.1	NA	bifunctional 3-(3-hydroxy-phenyl)propionate/3-hydroxycinnamic acid hydroxylase		NA	1590	529		K05712	3-(3-hydroxy-phenyl)propionate hydroxylase [EC:1.14.13.127]
A4W92_RS00070	515.097	0.307594	0.183771	1.67378	0.094173	0.275169	NA	515.097	0.426971	0.183206	2.33056	0.0197768	0.137649	NA	515.097	0.288969	0.183934	1.57105	0.116172	0.205459	NA	CDS	with_protein	GCF_001618925.1	Primary Assembly	chromosome	NA	NZ_CP015117.1	10689	11330	+	WP_023082788.1	WP_023082788.1	NA	TetR/AcrR family transcriptional regulator		NA	642	213		NA	NA
A4W92_RS00075	236.618	0.0368232	0.166479	0.221188	0.824946	0.917539	NA	236.618	0.194365	0.164768	1.17963	0.238147	0.530401	NA	236.618	0.415392	0.164406	2.52662	0.0115165	0.0298241	NA	CDS	with_protein	GCF_001618925.1	Primary Assembly	chromosome	NA	NZ_CP015117.1	11338	12567	-	WP_016851639.1	WP_016851639.1	NA	NADH:flavin oxidoreductase/NADH oxidase family protein		NA	1230	409		NA	NA
A4W92_RS00080	1043.43	0.196943	0.140526	1.40147	0.161075	0.382375	NA	1043.43	0.336472	0.140079	2.40202	0.0163049	0.122447	NA	1043.43	0.722978	0.139755	5.17318	2.30144e-07	1.79397e-06	NA	CDS	with_protein	GCF_001618925.1	Primary Assembly	chromosome	NA	NZ_CP015117.1	12775	13389	+	WP_016851640.1	WP_016851640.1	NA	TetR/AcrR family transcriptional regulator		NA	615	204		NA	NA
A4W92_RS00085	281.451	-0.0865967	0.159058	-0.544434	0.586143	0.778692	NA	281.451	-0.105869	0.158518	-0.667867	0.504219	0.762565	NA	281.451	0.152237	0.157983	0.963631	0.335231	0.463012	NA	CDS	with_protein	GCF_001618925.1	Primary Assembly	chromosome	NA	NZ_CP015117.1	13494	14561	+	WP_016851641.1	WP_016851641.1	NA	VOC family protein		NA	1068	355		NA	NA
A4W92_RS00090	442.546	-0.151345	0.154342	-0.980583	0.326798	0.575572	NA	442.546	-0.149323	0.153901	-0.970254	0.33192	0.626165	NA	442.546	-0.00913363	0.153975	-0.0593189	0.952698	0.967594	NA	CDS	with_protein	GCF_001618925.1	Primary Assembly	chromosome	NA	NZ_CP015117.1	14715	15671	+	WP_023082790.1	WP_023082790.1	NA	fumarylacetoacetate hydrolase family protein		NA	957	318		NA	NA
A4W92_RS00095	651.974	-0.282703	0.135302	-2.08942	0.0366697	0.151798	NA	651.974	-0.330069	0.135102	-2.44311	0.0145615	0.116055	NA	651.974	-0.441599	0.135923	-3.24889	0.00115855	0.00406569	NA	CDS	with_protein	GCF_001618925.1	Primary Assembly	chromosome	NA	NZ_CP015117.1	15671	17617	+	WP_016851643.1	WP_016851643.1	NA	acyl-CoA synthetase		NA	1947	648		NA	NA
A4W92_RS00110	856.205	0.15938	0.140468	1.13464	0.256528	0.500109	NA	856.205	-0.100104	0.140749	-0.711224	0.476946	0.740744	NA	856.205	0.124128	0.140624	0.882697	0.3774	0.504278	NA	CDS	with_protein	GCF_001618925.1	Primary Assembly	chromosome	NA	NZ_CP015117.1	19269	19811	+	WP_003122765.1	WP_003122765.1	NA	hypothetical protein		NA	543	180		NA	NA
A4W92_RS00115	1245.85	0.12003	0.0967148	1.24108	0.214578	0.452259	NA	1245.85	0.272442	0.09615	2.83351	0.00460399	0.0577262	NA	1245.85	0.602757	0.0958472	6.28872	3.20093e-10	4.25607e-09	NA	CDS	with_protein	GCF_001618925.1	Primary Assembly	chromosome	NA	NZ_CP015117.1	19834	21033	-	WP_003160255.1	WP_003160255.1	NA	helix-turn-helix domain-containing protein		NA	1200	399		NA	NA
A4W92_RS00120	442.73	0.0412765	0.125	0.330213	0.741239	0.869697	NA	442.73	-0.0821708	0.125042	-0.657148	0.511086	0.768011	NA	442.73	0.25569	0.124265	2.05762	0.0396266	0.0844815	NA	CDS	with_protein	GCF_001618925.1	Primary Assembly	chromosome	NA	NZ_CP015117.1	21328	22194	+	WP_003089190.1	WP_003089190.1	NA	phytanoyl-CoA dioxygenase family protein		NA	867	288		NA	NA
A4W92_RS00125	130.109	0.196643	0.18088	1.08715	0.276972	0.522704	NA	130.109	0.110402	0.180657	0.611113	0.541125	0.787703	NA	130.109	-0.0310706	0.183657	-0.169178	0.865657	0.910173	NA	CDS	with_protein	GCF_001618925.1	Primary Assembly	chromosome	NA	NZ_CP015117.1	22279	23241	-	WP_016851644.1	WP_016851644.1	NA	YCF48-related protein		NA	963	320		NA	NA
A4W92_RS00130	281.203	0.107607	0.125039	0.860591	0.389463	0.63239	NA	281.203	0.162623	0.123993	1.31154	0.189674	0.473767	NA	281.203	-0.150757	0.127217	-1.18504	0.236004	0.354802	NA	CDS	with_protein	GCF_001618925.1	Primary Assembly	chromosome	NA	NZ_CP015117.1	23252	25654	-	WP_023082917.1	WP_023082917.1	NA	efflux RND transporter permease subunit		NA	2403	800		K07003	uncharacterized protein
A4W92_RS00135	123.009	0.18756	0.167327	1.12092	0.262321	0.507277	NA	123.009	0.096886	0.167156	0.579616	0.562174	0.799388	NA	123.009	-0.185796	0.172314	-1.07825	0.280924	0.405613	NA	CDS	with_protein	GCF_001618925.1	Primary Assembly	chromosome	NA	NZ_CP015117.1	25663	27249	-	WP_003144178.1	WP_003144178.1	NA	DUF1302 domain-containing protein		NA	1587	528		NA	NA
A4W92_RS00140	107.048	0.293022	0.191517	1.53001	0.126015	0.328722	NA	107.048	-0.0985652	0.194514	-0.506725	0.612348	0.826223	NA	107.048	-0.318734	0.199278	-1.59945	0.109722	0.196381	NA	CDS	with_protein	GCF_001618925.1	Primary Assembly	chromosome	NA	NZ_CP015117.1	27333	28757	-	WP_003089182.1	WP_003089182.1	NA	DUF1329 domain-containing protein		NA	1425	474		NA	NA
A4W92_RS00145	52.3838	0.161702	0.279094	0.57938	0.562333	0.761387	NA	52.3838	0.0153382	0.279675	0.0548431	0.956263	0.983287	NA	52.3838	-0.0583461	0.283411	-0.205871	0.836892	0.888316	NA	CDS	with_protein	GCF_001618925.1	Primary Assembly	chromosome	NA	NZ_CP015117.1	29312	29959	-	WP_003122770.1	WP_003122770.1	NA	hypothetical protein		NA	648	215		NA	NA
A4W92_RS00150	284.401	0.053596	0.125905	0.425686	0.670336	0.830944	NA	284.401	0.153198	0.12452	1.2303	0.218584	0.507098	NA	284.401	0.156415	0.125476	1.24657	0.212554	0.327038	NA	CDS	with_protein	GCF_001618925.1	Primary Assembly	chromosome	NA	NZ_CP015117.1	30070	31437	-	WP_003122771.1	WP_003122771.1	NA	FAD-binding oxidoreductase		NA	1368	455		K09471	gamma-glutamylputrescine oxidase [EC:1.4.3.-]
A4W92_RS00155	187.72	0.0724679	0.155043	0.467405	0.64021	0.810945	NA	187.72	0.0793207	0.154082	0.514794	0.606697	0.82425	NA	187.72	0.204962	0.154283	1.32848	0.18402	0.292084	NA	CDS	with_protein	GCF_001618925.1	Primary Assembly	chromosome	NA	NZ_CP015117.1	31499	32371	-	WP_003122772.1	WP_003122772.1	NA	phytanoyl-CoA dioxygenase family protein		NA	873	290		NA	NA
A4W92_RS00160	2377.27	-0.00542492	0.0915418	-0.0592617	0.952744	0.982261	NA	2377.27	0.215474	0.0911494	2.36396	0.0180806	0.130492	NA	2377.27	0.401854	0.0911276	4.4098	1.03467e-05	5.73019e-05	NA	CDS	with_protein	GCF_001618925.1	Primary Assembly	chromosome	NA	NZ_CP015117.1	32835	33416	+	WP_003122773.1	WP_003122773.1	NA	TetR/AcrR family transcriptional regulator		NA	582	193		NA	NA
A4W92_RS00165	181.508	0.250237	0.142942	1.75062	0.0800115	0.248713	NA	181.508	0.25797	0.141962	1.81717	0.0691908	0.278632	NA	181.508	0.0643928	0.14506	0.443906	0.657111	0.753451	NA	CDS	with_protein	GCF_001618925.1	Primary Assembly	chromosome	NA	NZ_CP015117.1	33800	35326	+	WP_004349748.1	WP_004349748.1	NA	NAD(P)/FAD-dependent oxidoreductase		NA	1527	508		K10215	monooxygenase [EC:1.14.13.-]
A4W92_RS00170	107.397	0.637579	0.178894	3.56401	0.000365239	0.00683681	NA	107.397	0.436907	0.179906	2.42853	0.0151604	0.117691	NA	107.397	0.245188	0.184038	1.33226	0.182774	0.290908	NA	CDS	with_protein	GCF_001618925.1	Primary Assembly	chromosome	NA	NZ_CP015117.1	35323	36198	+	WP_004349746.1	WP_004349746.1	NA	alpha/beta hydrolase		NA	876	291		NA	NA
A4W92_RS00175	36.2541	0.046068	0.29977	0.153678	0.877864	0.944907	NA	36.2541	-0.160155	0.30192	-0.530454	0.595797	0.8179	NA	36.2541	-0.208332	0.306362	-0.68002	0.496492	0.615287	NA	CDS	with_protein	GCF_001618925.1	Primary Assembly	chromosome	NA	NZ_CP015117.1	36429	37586	+	WP_003158800.1	WP_003158800.1	NA	iron-containing alcohol dehydrogenase		NA	1158	385		NA	NA
A4W92_RS00180	52.2206	0.0227456	0.247684	0.0918331	0.926831	0.970469	NA	52.2206	-0.000766648	0.246277	-0.00311295	0.997516	0.999151	NA	52.2206	-0.40354	0.257064	-1.56981	0.11646	0.205794	NA	CDS	with_protein	GCF_001618925.1	Primary Assembly	chromosome	NA	NZ_CP015117.1	37599	38930	+	WP_016851645.1	WP_016851645.1	NA	APC family permease		NA	1332	443		K14052	putrescine importer
A4W92_RS00185	114.978	-0.0571484	0.187461	-0.304855	0.760477	0.878339	NA	114.978	-0.0481078	0.186155	-0.258428	0.796076	0.91434	NA	114.978	-0.0613843	0.187975	-0.326556	0.744004	0.819429	NA	CDS	with_protein	GCF_001618925.1	Primary Assembly	chromosome	NA	NZ_CP015117.1	39009	40433	+	WP_003160242.1	WP_003160242.1	NA	gamma-aminobutyraldehyde dehydrogenase		NA	1425	474		K00137	aminobutyraldehyde dehydrogenase [EC:1.2.1.19]
A4W92_RS00190	138.281	-0.158246	0.16145	-0.980153	0.327011	0.575599	NA	138.281	-0.118156	0.159867	-0.739089	0.459853	0.728687	NA	138.281	-0.205261	0.162442	-1.2636	0.206374	0.319501	NA	CDS	with_protein	GCF_001618925.1	Primary Assembly	chromosome	NA	NZ_CP015117.1	40479	41732	+	WP_003089166.1	WP_003089166.1	NA	aspartate aminotransferase family protein		NA	1254	417		K00836	diaminobutyrate-2-oxoglutarate transaminase [EC:2.6.1.76]
A4W92_RS00195	120.963	-0.0890339	0.174592	-0.509954	0.610084	0.792368	NA	120.963	-0.0720227	0.17321	-0.415812	0.677548	0.860018	NA	120.963	-0.244475	0.176971	-1.38144	0.167144	0.272001	NA	CDS	with_protein	GCF_001618925.1	Primary Assembly	chromosome	NA	NZ_CP015117.1	41782	42741	+	WP_004349736.1	WP_004349736.1	NA	NAD(P)-binding domain-containing protein		NA	960	319		NA	NA
A4W92_RS00205	135.864	0.199287	0.161408	1.23468	0.21695	0.456457	NA	135.864	0.00655132	0.162244	0.0403795	0.967791	0.98822	NA	135.864	-0.398052	0.168819	-2.35786	0.0183805	0.0444846	NA	CDS	with_protein	GCF_001618925.1	Primary Assembly	chromosome	NA	NZ_CP015117.1	43031	44689	-	WP_003158805.1	WP_003158805.1	NA	cation acetate symporter		NA	1659	552		K14393	cation/acetate symporter
A4W92_RS00210	15.4593	0.102908	0.399407	0.257653	0.796675	NA	NA	15.4593	0.0731633	0.396678	0.18444	0.853668	NA	NA	15.4593	0.4864	0.386446	1.25865	0.208157	0.321463	NA	CDS	with_protein	GCF_001618925.1	Primary Assembly	chromosome	NA	NZ_CP015117.1	44686	45009	-	WP_003089157.1	WP_003089157.1	NA	DUF485 domain-containing protein		NA	324	107		NA	NA
A4W92_RS00215	52.947	0.00607768	0.231924	0.0262055	0.979093	0.993279	NA	52.947	0.275814	0.225166	1.22493	0.2206	0.509316	NA	52.947	-0.150132	0.236033	-0.636061	0.524737	0.640238	NA	CDS	with_protein	GCF_001618925.1	Primary Assembly	chromosome	NA	NZ_CP015117.1	45066	46715	-	WP_003123437.1	WP_003123437.1	NA	acyl-CoA synthetase		NA	1650	549		K20034	3-(methylthio)propionyl---CoA ligase [EC:6.2.1.44]
A4W92_RS00220	26.7358	-0.224166	0.293523	-0.763709	0.445041	0.678508	NA	26.7358	-0.284404	0.292371	-0.972749	0.330678	0.625251	NA	26.7358	-0.520322	0.304548	-1.7085	0.0875427	0.163009	NA	CDS	with_protein	GCF_001618925.1	Primary Assembly	chromosome	NA	NZ_CP015117.1	46799	47566	-	WP_016851646.1	WP_016851646.1	NA	SDR family oxidoreductase		NA	768	255		NA	NA
A4W92_RS00225	33.895	-0.0416879	0.312979	-0.133197	0.894037	0.955789	NA	33.895	-0.139206	0.312806	-0.445023	0.656303	0.852	NA	33.895	-0.127489	0.315873	-0.40361	0.6865	0.77325	NA	CDS	with_protein	GCF_001618925.1	Primary Assembly	chromosome	NA	NZ_CP015117.1	47566	48738	-	WP_003123439.1	WP_003123439.1	NA	acyl-CoA/acyl-ACP dehydrogenase		NA	1173	390		K00249	acyl-CoA dehydrogenase [EC:1.3.8.7]
A4W92_RS00230	3.76423	0.0169955	0.825713	0.0205828	0.983578	NA	NA	3.76423	-0.0523909	0.82333	-0.0636329	0.949263	NA	NA	3.76423	0.767482	0.77369	0.991976	0.321209	NA	NA	CDS	with_protein	GCF_001618925.1	Primary Assembly	chromosome	NA	NZ_CP015117.1	48789	49145	-	WP_003089151.1	WP_003089151.1	NA	DUF6285 domain-containing protein		NA	357	118		NA	NA
A4W92_RS00235	26.9591	0.0547428	0.328493	0.166648	0.867647	0.940006	NA	26.9591	0.226737	0.320748	0.706903	0.479627	0.743021	NA	26.9591	0.529966	0.316673	1.67355	0.0942197	0.173065	NA	CDS	with_protein	GCF_001618925.1	Primary Assembly	chromosome	NA	NZ_CP015117.1	49142	50197	-	WP_016253453.1	WP_016253453.1	NA	phosphotransferase family protein		NA	1056	351		NA	NA
A4W92_RS00240	1422.82	0.235158	0.123164	1.90931	0.0562223	0.202265	NA	1422.82	0.122355	0.123153	0.993516	0.320459	0.615499	NA	1422.82	0.0607084	0.123471	0.491683	0.622943	0.725102	NA	CDS	with_protein	GCF_001618925.1	Primary Assembly	chromosome	NA	NZ_CP015117.1	50394	52346	+	WP_016851647.1	WP_016851647.1	NA	sigma-54-dependent Fis family transcriptional regulator		NA	1953	650		K02688	transcriptional regulator, propionate catabolism operon regulatory protein
A4W92_RS00245	304.524	0.276448	0.121392	2.27731	0.0227675	0.113364	NA	304.524	0.148848	0.121494	1.22515	0.22052	0.509316	NA	304.524	-0.0183138	0.123598	-0.148172	0.882207	0.921978	NA	CDS	with_protein	GCF_001618925.1	Primary Assembly	chromosome	NA	NZ_CP015117.1	52412	52915	-	WP_003089145.1	WP_003089145.1	NA	hypothetical protein		NA	504	167		NA	NA
A4W92_RS00250	190.72	-0.61215	0.242243	-2.52701	0.0115039	0.0734733	NA	190.72	-0.498365	0.240796	-2.06965	0.0384848	0.199202	NA	190.72	-0.110846	0.23958	-0.46267	0.643601	0.741592	NA	CDS	with_protein	GCF_001618925.1	Primary Assembly	chromosome	NA	NZ_CP015117.1	52974	55277	-	WP_063174102.1	WP_063174102.1	NA	PqiB family protein		NA	2304	767		K06192	paraquat-inducible protein B
A4W92_RS00255	83.234	-0.0273509	0.224953	-0.121585	0.903228	0.95979	NA	83.234	0.304279	0.218929	1.38985	0.164574	0.441011	NA	83.234	0.566731	0.217633	2.60406	0.00921259	0.0246248	NA	CDS	with_protein	GCF_001618925.1	Primary Assembly	chromosome	NA	NZ_CP015117.1	55270	55890	-	WP_003089139.1	WP_003089139.1	NA	paraquat-inducible protein A		NA	621	206		K03808	paraquat-inducible protein A
A4W92_RS00260	94.0955	-0.106104	0.213545	-0.496873	0.619279	0.800152	NA	94.0955	-0.310116	0.214741	-1.44414	0.1487	0.416837	NA	94.0955	-0.0789178	0.213706	-0.369283	0.711917	0.794331	NA	CDS	with_protein	GCF_001618925.1	Primary Assembly	chromosome	NA	NZ_CP015117.1	56539	58122	-	WP_016851648.1	WP_016851648.1	NA	aldehyde dehydrogenase (NADP(+))		NA	1584	527		K13877	2,5-dioxopentanoate dehydrogenase [EC:1.2.1.26]
A4W92_RS00265	87.7566	-0.135348	0.191221	-0.707809	0.479064	0.702127	NA	87.7566	-0.0818913	0.188855	-0.43362	0.664564	0.855031	NA	87.7566	0.118918	0.188032	0.632436	0.527102	0.64237	NA	CDS	with_protein	GCF_001618925.1	Primary Assembly	chromosome	NA	NZ_CP015117.1	58251	59246	-	WP_003123447.1	WP_003123447.1	NA	GguC family protein	gguC	NA	996	331		NA	NA
A4W92_RS00270	91.683	-0.0683443	0.176084	-0.388134	0.697917	0.847804	NA	91.683	-0.215843	0.176818	-1.22071	0.222197	0.511795	NA	91.683	0.167504	0.173179	0.967234	0.333427	0.461134	NA	CDS	with_protein	GCF_001618925.1	Primary Assembly	chromosome	NA	NZ_CP015117.1	59274	60449	-	WP_003113703.1	WP_003113703.1	NA	L-lyxonate dehydratase		NA	1176	391		K25260	L-lyxonate dehydratase [EC:4.2.1.176]
A4W92_RS00275	21.4536	-0.18269	0.384682	-0.474912	0.63485	NA	NA	21.4536	-0.377465	0.387299	-0.974607	0.329755	0.624471	NA	21.4536	-0.571476	0.39838	-1.4345	0.151429	0.252423	NA	CDS	with_protein	GCF_001618925.1	Primary Assembly	chromosome	NA	NZ_CP015117.1	60480	61802	-	WP_016851649.1	WP_016851649.1	NA	MFS transporter		NA	1323	440		NA	NA
A4W92_RS00280	14.0051	-0.282587	0.410395	-0.688574	0.491092	NA	NA	14.0051	-0.267138	0.405468	-0.65884	0.509999	NA	NA	14.0051	-0.272283	0.411466	-0.661739	0.508139	0.62635	NA	CDS	with_protein	GCF_001618925.1	Primary Assembly	chromosome	NA	NZ_CP015117.1	61988	63238	-	WP_016851650.1	WP_016851650.1	NA	OprD family porin		NA	1251	416		NA	NA
A4W92_RS00285	58.5939	0.147999	0.225698	0.65574	0.511992	0.727426	NA	58.5939	-0.339642	0.232339	-1.46183	0.143787	0.409278	NA	58.5939	-0.345855	0.235295	-1.46988	0.141594	0.23968	NA	CDS	with_protein	GCF_001618925.1	Primary Assembly	chromosome	NA	NZ_CP015117.1	63411	64424	-	WP_003123450.1	WP_003123450.1	NA	4-hydroxythreonine-4-phosphate dehydrogenase PdxA		NA	1014	337		NA	NA
A4W92_RS00290	43.5894	0.240456	0.242868	0.990071	0.322139	0.570919	NA	43.5894	-0.226666	0.250592	-0.904521	0.365719	0.655805	NA	43.5894	-0.289652	0.255524	-1.13356	0.256979	0.379452	NA	CDS	with_protein	GCF_001618925.1	Primary Assembly	chromosome	NA	NZ_CP015117.1	64421	65380	-	WP_003113699.1	WP_003113699.1	NA	amidohydrolase		NA	960	319		K07046	L-fuconolactonase [EC:3.1.1.-]
A4W92_RS00295	189.989	-0.0904856	0.167767	-0.539352	0.589644	0.779419	NA	189.989	-0.190813	0.167679	-1.13797	0.255135	0.548011	NA	189.989	-0.354365	0.170259	-2.08133	0.0374034	0.0803748	NA	CDS	with_protein	GCF_001618925.1	Primary Assembly	chromosome	NA	NZ_CP015117.1	65373	66698	-	WP_003117133.1	WP_003117133.1	NA	MFS transporter		NA	1326	441		NA	NA
A4W92_RS00300	45.5701	0.358112	0.272309	1.31509	0.188479	0.418608	NA	45.5701	-0.101443	0.278723	-0.363955	0.715892	0.878352	NA	45.5701	-0.057306	0.28078	-0.204096	0.838279	0.889153	NA	CDS	with_protein	GCF_001618925.1	Primary Assembly	chromosome	NA	NZ_CP015117.1	66881	67978	+	WP_004343538.1	WP_004343538.1	NA	tripartite tricarboxylate transporter substrate binding protein		NA	1098	365		K07795	putative tricarboxylic transport membrane protein
A4W92_RS00305	6.92529	1.48914	0.682053	2.18333	0.0290118	NA	NA	6.92529	0.551963	0.712194	0.775018	0.438329	NA	NA	6.92529	-0.734259	0.816751	-0.898999	0.368653	NA	NA	CDS	with_protein	GCF_001618925.1	Primary Assembly	chromosome	NA	NZ_CP015117.1	68006	68536	+	WP_003113696.1	WP_003113696.1	NA	tripartite tricarboxylate transporter TctB family protein		NA	531	176		K07794	putative tricarboxylic transport membrane protein
A4W92_RS00310	21.875	0.375951	0.318195	1.18151	0.237399	NA	NA	21.875	-0.224909	0.333296	-0.674803	0.499801	0.7587	NA	21.875	-0.603275	0.353777	-1.70524	0.0881492	0.163942	NA	CDS	with_protein	GCF_001618925.1	Primary Assembly	chromosome	NA	NZ_CP015117.1	68533	70053	+	WP_003144247.1	WP_003144247.1	NA	tripartite tricarboxylate transporter permease		NA	1521	506		K07793	putative tricarboxylic transport membrane protein
A4W92_RS00315	377.849	0.349277	0.161221	2.16645	0.0302765	0.13511	NA	377.849	0.174615	0.161423	1.08172	0.279376	0.576578	NA	377.849	-0.0427302	0.162981	-0.262179	0.793184	0.858285	NA	CDS	with_protein	GCF_001618925.1	Primary Assembly	chromosome	NA	NZ_CP015117.1	70121	71068	+	WP_003089050.1	WP_003089050.1	NA	LysR family transcriptional regulator		NA	948	315		NA	NA
A4W92_RS00320	66.875	0.352	0.228074	1.54336	0.122743	0.32332	NA	66.875	0.177751	0.229102	0.775858	0.437833	0.713916	NA	66.875	0.346486	0.228736	1.51479	0.129826	0.223954	NA	CDS	with_protein	GCF_001618925.1	Primary Assembly	chromosome	NA	NZ_CP015117.1	71150	71626	+	WP_003089049.1	WP_003089049.1	NA	hypothetical protein		NA	477	158		NA	NA
A4W92_RS00325	4334.29	3.31527	0.52203	6.35073	2.14289e-10	3.20897e-08	Significant	4334.29	2.77003	0.52207	5.30587	1.12138e-07	8.78842e-06	Significant	4334.29	3.52127	0.522018	6.7455	1.52497e-11	2.52248e-10	Significant	CDS	with_protein	GCF_001618925.1	Primary Assembly	chromosome	NA	NZ_CP015117.1	71925	72731	+	WP_003089047.1	WP_003089047.1	NA	ABC transporter substrate-binding protein		NA	807	268		K02030	polar amino acid transport system substrate-binding protein
A4W92_RS00330	240.866	2.73417	0.507735	5.38504	7.24304e-08	5.94326e-06	Significant	240.866	2.23096	0.508349	4.38864	1.14064e-05	0.000535665	Significant	240.866	2.58487	0.508027	5.08806	3.61741e-07	2.71458e-06	Significant	CDS	with_protein	GCF_001618925.1	Primary Assembly	chromosome	NA	NZ_CP015117.1	72812	73528	+	WP_016851652.1	WP_016851652.1	NA	amino acid ABC transporter permease		NA	717	238		K02029	polar amino acid transport system permease protein
A4W92_RS00335	200.417	2.77432	0.51876	5.34799	8.89359e-08	7.10301e-06	Significant	200.417	2.10128	0.519725	4.04306	5.27591e-05	0.00195835	Significant	200.417	2.0908	0.520123	4.01982	5.82422e-05	0.000277675	Significant	CDS	with_protein	GCF_001618925.1	Primary Assembly	chromosome	NA	NZ_CP015117.1	73530	74207	+	WP_003113694.1	WP_003113694.1	NA	amino acid ABC transporter permease		NA	678	225		NA	NA
A4W92_RS00340	366.622	-0.100993	0.13299	-0.759403	0.447611	0.680261	NA	366.622	-0.071641	0.132277	-0.541599	0.588095	0.815108	NA	366.622	-0.0658851	0.133027	-0.495277	0.620404	0.723366	NA	CDS	with_protein	GCF_001618925.1	Primary Assembly	chromosome	NA	NZ_CP015117.1	74223	75107	-	WP_003113693.1	WP_003113693.1	NA	DUF1911 domain-containing protein		NA	885	294		NA	NA
A4W92_RS00345	597.928	-0.210977	0.101679	-2.07492	0.0379937	0.155346	NA	597.928	-0.106675	0.100838	-1.05789	0.290107	0.588052	NA	597.928	-0.461972	0.103006	-4.4849	7.29474e-06	4.16957e-05	NA	CDS	with_protein	GCF_001618925.1	Primary Assembly	chromosome	NA	NZ_CP015117.1	75232	76827	-	WP_016851653.1	WP_016851653.1	NA	EAL domain-containing protein		NA	1596	531		NA	NA
A4W92_RS00350	1034.43	-0.00207017	0.128087	-0.0161623	0.987105	0.996424	NA	1034.43	0.0556923	0.127782	0.435838	0.662955	0.854169	NA	1034.43	-0.297093	0.128776	-2.30704	0.0210524	0.049766	NA	CDS	with_protein	GCF_001618925.1	Primary Assembly	chromosome	NA	NZ_CP015117.1	76915	77790	-	WP_003113691.1	WP_003113691.1	NA	NAD(P)-dependent oxidoreductase		NA	876	291		NA	NA
A4W92_RS00355	156.503	-0.139145	0.148692	-0.935793	0.34938	0.595387	NA	156.503	-0.212576	0.148352	-1.43292	0.15188	0.421635	NA	156.503	-0.0994348	0.148683	-0.668772	0.503641	0.622045	NA	CDS	with_protein	GCF_001618925.1	Primary Assembly	chromosome	NA	NZ_CP015117.1	77796	78140	-	WP_016851654.1	WP_016851654.1	NA	antibiotic biosynthesis monooxygenase		NA	345	114		NA	NA
A4W92_RS00360	865.336	-0.273087	0.121907	-2.24013	0.0250824	0.119841	NA	865.336	-0.0504204	0.121074	-0.416445	0.677085	0.860002	NA	865.336	0.0627921	0.121183	0.518161	0.604346	0.708669	NA	CDS	with_protein	GCF_001618925.1	Primary Assembly	chromosome	NA	NZ_CP015117.1	78137	79174	-	WP_016851655.1	WP_016851655.1	NA	NADP-dependent oxidoreductase		NA	1038	345		K23256	NADPH-dependent curcumin reductase [EC:1.3.1.-]
A4W92_RS00365	851.7	0.170613	0.16105	1.05938	0.289425	0.53779	NA	851.7	0.481248	0.160296	3.00224	0.00268001	0.0395723	NA	851.7	0.548974	0.160448	3.42151	0.000622739	0.00236217	NA	CDS	with_protein	GCF_001618925.1	Primary Assembly	chromosome	NA	NZ_CP015117.1	79305	79889	-	WP_003113688.1	WP_003113688.1	NA	TetR/AcrR family transcriptional regulator		NA	585	194		K16137	TetR/AcrR family transcriptional regulator, transcriptional repressor for nem operon
A4W92_RS00370	150.091	-0.333109	0.199309	-1.67132	0.0946592	0.276075	NA	150.091	-0.0218381	0.19597	-0.111435	0.911271	0.967383	NA	150.091	-0.552635	0.201851	-2.73783	0.00618456	0.0175224	NA	CDS	with_protein	GCF_001618925.1	Primary Assembly	chromosome	NA	NZ_CP015117.1	80043	81296	-	WP_003113686.1	WP_003113686.1	NA	cyanide-forming glycine dehydrogenase subunit HcnC	hcnC	NA	1254	417		K10816	hydrogen cyanide synthase HcnC [EC:1.4.99.5]
A4W92_RS00375	132.88	-0.454965	0.182671	-2.49062	0.012752	0.078585	NA	132.88	-0.0233812	0.17694	-0.132142	0.894872	0.957348	NA	132.88	-0.154247	0.179675	-0.858476	0.39063	0.516861	NA	CDS	with_protein	GCF_001618925.1	Primary Assembly	chromosome	NA	NZ_CP015117.1	81299	82693	-	WP_016851656.1	WP_016851656.1	NA	cyanide-forming glycine dehydrogenase subunit HcnB	hcnB	NA	1395	464		K10815	hydrogen cyanide synthase HcnB [EC:1.4.99.5]
A4W92_RS00380	25.9875	-0.73049	0.408067	-1.79012	0.0734342	0.235922	NA	25.9875	0.037781	0.385585	0.0979837	0.921945	0.971698	NA	25.9875	-0.216968	0.394447	-0.550056	0.582281	0.689014	NA	CDS	with_protein	GCF_001618925.1	Primary Assembly	chromosome	NA	NZ_CP015117.1	82690	83004	-	WP_003113684.1	WP_003113684.1	NA	cyanide-forming glycine dehydrogenase subunit HcnA	hcnA	NA	315	104		K10814	hydrogen cyanide synthase HcnA [EC:1.4.99.5]
A4W92_RS00380	25.9875	-0.73049	0.408067	-1.79012	0.0734342	0.235922	NA	25.9875	0.037781	0.385585	0.0979837	0.921945	0.971698	NA	25.9875	-0.216968	0.394447	-0.550056	0.582281	0.689014	NA	CDS	with_protein	GCF_001618925.1	Primary Assembly	chromosome	NA	NZ_CP015117.1	82690	83004	-	WP_003113684.1	WP_003113684.1	NA	cyanide-forming glycine dehydrogenase subunit HcnA	hcnA	NA	315	104		K22550	D-hydroxyproline dehydrogenase subunit gamma
A4W92_RS00390	21.9797	0.0728321	0.389529	0.186975	0.85168	NA	NA	21.9797	0.670579	0.365945	1.83246	0.0668829	0.273376	NA	21.9797	1.30829	0.35432	3.69239	0.000222159	0.000933714	Significant	CDS	with_protein	GCF_001618925.1	Primary Assembly	chromosome	NA	NZ_CP015117.1	83428	83841	-	WP_003158711.1	WP_003158711.1	NA	CBS domain-containing protein		NA	414	137		NA	NA
A4W92_RS00395	1281.05	0.831275	0.174107	4.77452	1.80136e-06	0.000113581	NA	1281.05	0.169603	0.17461	0.971327	0.331386	0.625808	NA	1281.05	-0.0231295	0.175064	-0.13212	0.894889	0.930328	NA	CDS	with_protein	GCF_001618925.1	Primary Assembly	chromosome	NA	NZ_CP015117.1	84070	85206	+	WP_016263503.1	WP_016263503.1	NA	type III secretion system adenylate cyclase effector ExoY	exoY	NA	1137	378		K16637	adenylate cyclase ExoY
A4W92_RS00400	47.4454	0.328932	0.26768	1.22883	0.219137	0.459444	NA	47.4454	0.352106	0.265278	1.32731	0.184406	0.466963	NA	47.4454	0.654694	0.262546	2.49363	0.0126444	0.0323422	NA	CDS	with_protein	GCF_001618925.1	Primary Assembly	chromosome	NA	NZ_CP015117.1	85311	85865	-	WP_003113679.1	WP_003113679.1	NA	ClpP family protease		NA	555	184		K01358	ATP-dependent Clp protease, protease subunit [EC:3.4.21.92]
A4W92_RS00405	17.6	0.581325	0.388876	1.49488	0.134945	NA	NA	17.6	0.452442	0.390009	1.16008	0.246016	0.53653	NA	17.6	1.07181	0.374874	2.85913	0.00424808	0.012663	Significant	CDS	with_protein	GCF_001618925.1	Primary Assembly	chromosome	NA	NZ_CP015117.1	86022	86444	-	WP_003089012.1	WP_003089012.1	NA	low affinity iron permease family protein		NA	423	140		NA	NA
A4W92_RS00410	32.5724	0.409157	0.28094	1.45638	0.145286	0.359762	NA	32.5724	0.284577	0.281515	1.01088	0.312075	0.606201	NA	32.5724	0.182407	0.287589	0.634263	0.525909	0.641293	NA	CDS	with_protein	GCF_001618925.1	Primary Assembly	chromosome	NA	NZ_CP015117.1	86472	87686	-	WP_016851658.1	WP_016851658.1	NA	carboxylate-amine ligase		NA	1215	404		K06048	glutamate---cysteine ligase / carboxylate-amine ligase [EC:6.3.2.2 6.3.-.-]
A4W92_RS00415	54.5133	0.23378	0.252988	0.924078	0.355446	0.602426	NA	54.5133	0.230669	0.251248	0.918091	0.358571	0.649892	NA	54.5133	0.359516	0.251513	1.42942	0.152885	0.254305	NA	CDS	with_protein	GCF_001618925.1	Primary Assembly	chromosome	NA	NZ_CP015117.1	87872	89248	+	WP_016851698.1	WP_016851698.1	NA	iron-containing redox enzyme family protein		NA	1377	458		NA	NA
A4W92_RS00420	83.2179	0.111689	0.206705	0.540331	0.588969	0.779	NA	83.2179	0.401417	0.20113	1.99581	0.0459548	0.221755	NA	83.2179	0.535732	0.201271	2.66175	0.00777366	0.0213459	NA	CDS	with_protein	GCF_001618925.1	Primary Assembly	chromosome	NA	NZ_CP015117.1	89232	90182	+	WP_016851659.1	WP_016851659.1	NA	class I SAM-dependent methyltransferase		NA	951	316		NA	NA
A4W92_RS00425	12.7139	-0.433302	0.44527	-0.973122	0.330493	NA	NA	12.7139	0.137927	0.416218	0.331382	0.740356	NA	NA	12.7139	-0.350257	0.442726	-0.791138	0.428864	0.55359	NA	CDS	with_protein	GCF_001618925.1	Primary Assembly	chromosome	NA	NZ_CP015117.1	90166	90396	-	WP_016851660.1	WP_016851660.1	NA	hypothetical protein		NA	231	76		NA	NA
A4W92_RS00430	11.0082	0.377623	0.506591	0.745421	0.456017	NA	NA	11.0082	0.480733	0.497739	0.965834	0.334127	NA	NA	11.0082	0.837104	0.489298	1.71083	0.0871134	0.162403	NA	CDS	with_protein	GCF_001618925.1	Primary Assembly	chromosome	NA	NZ_CP015117.1	90558	91166	+	WP_003123473.1	WP_003123473.1	NA	YIP1 family protein		NA	609	202		NA	NA
A4W92_RS00435	530.17	0.0713376	0.105728	0.674726	0.49985	0.718182	NA	530.17	-0.142	0.106141	-1.33784	0.180947	0.462816	NA	530.17	-0.22245	0.107223	-2.07466	0.0380185	0.0815561	NA	CDS	with_protein	GCF_001618925.1	Primary Assembly	chromosome	NA	NZ_CP015117.1	91170	93269	-	WP_016851661.1	WP_016851661.1	NA	PAS domain-containing hybrid sensor histidine kinase/response regulator		NA	2100	699		K13587	two-component system, cell cycle sensor histidine kinase and response regulator CckA [EC:2.7.13.3]
A4W92_RS00440	88.8551	-0.186196	0.199723	-0.932271	0.351197	0.597803	NA	88.8551	-0.0362466	0.195695	-0.18522	0.853056	0.940125	NA	88.8551	0.624931	0.189201	3.30301	0.00095653	0.003438	NA	CDS	with_protein	GCF_001618925.1	Primary Assembly	chromosome	NA	NZ_CP015117.1	93352	93942	+	WP_003088985.1	WP_003088985.1	NA	hypothetical protein		NA	591	196		NA	NA
A4W92_RS00445	20.695	0.919547	0.421782	2.18015	0.0292467	NA	NA	20.695	0.773821	0.422835	1.83008	0.0672384	0.273837	NA	20.695	1.23704	0.415286	2.97876	0.00289413	0.00905559	Significant	CDS	with_protein	GCF_001618925.1	Primary Assembly	chromosome	NA	NZ_CP015117.1	93955	94302	+	WP_003088982.1	WP_003088982.1	NA	hypothetical protein		NA	348	115		NA	NA
A4W92_RS00450	105.524	0.206447	0.224219	0.920737	0.357188	0.604053	NA	105.524	0.426576	0.220762	1.93229	0.0533235	0.239738	NA	105.524	0.712332	0.21958	3.24406	0.00117839	0.0041237	NA	CDS	with_protein	GCF_001618925.1	Primary Assembly	chromosome	NA	NZ_CP015117.1	94586	94894	+	WP_003144276.1	WP_003144276.1	NA	hypothetical protein		NA	309	102		NA	NA
A4W92_RS00455	29.9125	0.0248259	0.304194	0.081612	0.934955	0.974318	NA	29.9125	-0.12152	0.305334	-0.39799	0.690638	0.866916	NA	29.9125	-0.150001	0.309882	-0.484058	0.628344	0.729675	NA	CDS	with_protein	GCF_001618925.1	Primary Assembly	chromosome	NA	NZ_CP015117.1	94928	95149	-	WP_003113664.1	WP_003113664.1	NA	hypothetical protein		NA	222	73		NA	NA
A4W92_RS00460	33.6639	0.215877	0.337189	0.640227	0.522025	0.734245	NA	33.6639	0.211292	0.335237	0.630276	0.528514	0.779446	NA	33.6639	-0.246391	0.348529	-0.706947	0.479599	0.600921	NA	CDS	with_protein	GCF_001618925.1	Primary Assembly	chromosome	NA	NZ_CP015117.1	95205	95555	-	WP_003088973.1	WP_003088973.1	NA	DUF2892 domain-containing protein		NA	351	116		NA	NA
A4W92_RS00465	76.649	0.000321312	0.197701	0.00162524	0.998703	0.999128	NA	76.649	-0.0141579	0.196351	-0.072105	0.942518	0.978536	NA	76.649	-0.206697	0.201766	-1.02444	0.305627	0.432371	NA	CDS	with_protein	GCF_001618925.1	Primary Assembly	chromosome	NA	NZ_CP015117.1	95582	96658	-	WP_003088971.1	WP_003088971.1	NA	M42 family metallopeptidase		NA	1077	358		NA	NA
A4W92_RS00470	54.8637	-0.0214043	0.260215	-0.0822563	0.934443	0.974254	NA	54.8637	0.1923	0.255124	0.753752	0.450998	0.72222	NA	54.8637	-0.207338	0.26441	-0.784155	0.432949	0.557315	NA	CDS	with_protein	GCF_001618925.1	Primary Assembly	chromosome	NA	NZ_CP015117.1	96662	97132	-	WP_016851662.1	WP_016851662.1	NA	hemerythrin domain-containing protein		NA	471	156		NA	NA
A4W92_RS00475	3.5341	0.0498046	0.813915	0.0611915	0.951207	NA	NA	3.5341	0.240148	0.790445	0.303814	0.76127	NA	NA	3.5341	0.104873	0.811989	0.129156	0.897234	NA	NA	CDS	with_protein	GCF_001618925.1	Primary Assembly	chromosome	NA	NZ_CP015117.1	97207	97416	-	WP_003113662.1	WP_003113662.1	NA	PLD nuclease N-terminal domain-containing protein		NA	210	69		NA	NA
A4W92_RS00480	15.9306	0.00499343	0.412367	0.0121092	0.990339	NA	NA	15.9306	0.238458	0.400097	0.596	0.551175	NA	NA	15.9306	0.283913	0.403217	0.704118	0.481359	0.602353	NA	CDS	with_protein	GCF_001618925.1	Primary Assembly	chromosome	NA	NZ_CP015117.1	97443	97895	-	WP_016851663.1	WP_016851663.1	NA	PA2169 family four-helix-bundle protein		NA	453	150		NA	NA
A4W92_RS00485	25.0981	0.346681	0.369913	0.937197	0.348657	NA	NA	25.0981	0.389348	0.366323	1.06286	0.287847	0.587124	NA	25.0981	0.353484	0.370722	0.953501	0.340336	0.467991	NA	CDS	with_protein	GCF_001618925.1	Primary Assembly	chromosome	NA	NZ_CP015117.1	98021	98797	-	WP_003113660.1	WP_003113660.1	NA	alpha/beta fold hydrolase		NA	777	258		K06889	uncharacterized protein
A4W92_RS00490	43.5903	0.0529854	0.2682	0.197559	0.84339	0.92845	NA	43.5903	0.289843	0.260627	1.1121	0.266095	0.562633	NA	43.5903	0.762957	0.254579	2.99694	0.00272705	0.00858448	NA	CDS	with_protein	GCF_001618925.1	Primary Assembly	chromosome	NA	NZ_CP015117.1	98794	99891	-	WP_016851664.1	WP_016851664.1	NA	DUF3182 family protein		NA	1098	365		NA	NA
A4W92_RS00495	52.9765	0.187756	0.247611	0.758271	0.448289	0.680261	NA	52.9765	0.44614	0.241373	1.84834	0.0645535	0.268911	NA	52.9765	0.2395	0.247344	0.968286	0.332902	0.46102	NA	CDS	with_protein	GCF_001618925.1	Primary Assembly	chromosome	NA	NZ_CP015117.1	100220	100585	-	WP_003113659.1	WP_003113659.1	NA	DUF3509 domain-containing protein		NA	366	121		NA	NA
A4W92_RS00500	97.007	0.0737788	0.200639	0.367719	0.713083	0.854018	NA	97.007	0.0701241	0.199385	0.351702	0.725062	0.882226	NA	97.007	0.0668374	0.201225	0.332153	0.739774	0.815923	NA	CDS	with_protein	GCF_001618925.1	Primary Assembly	chromosome	NA	NZ_CP015117.1	100953	102494	+	WP_003115521.1	WP_003115521.1	NA	glycogen synthase GlgA	glgA	NA	1542	513		K00703	starch synthase [EC:2.4.1.21]
A4W92_RS00505	41.9574	0.749387	0.299454	2.50251	0.0123317	0.0771053	NA	41.9574	0.678752	0.298865	2.2711	0.0231408	0.152271	NA	41.9574	0.138049	0.311963	0.442517	0.658115	0.753982	NA	CDS	with_protein	GCF_001618925.1	Primary Assembly	chromosome	NA	NZ_CP015117.1	102494	104245	+	WP_016851665.1	WP_016851665.1	NA	malto-oligosyltrehalose trehalohydrolase	treZ	NA	1752	583		K01236	maltooligosyltrehalose trehalohydrolase [EC:3.2.1.141]
A4W92_RS00510	29.5708	0.166485	0.278296	0.598231	0.549685	0.752638	NA	29.5708	0.178529	0.275399	0.648254	0.516821	0.770755	NA	29.5708	-0.200737	0.290458	-0.691104	0.4895	0.609164	NA	CDS	with_protein	GCF_001618925.1	Primary Assembly	chromosome	NA	NZ_CP015117.1	104238	106292	+	WP_003120183.1	WP_003120183.1	NA	4-alpha-glucanotransferase	malQ	NA	2055	684		K00705	4-alpha-glucanotransferase [EC:2.4.1.25]
A4W92_RS00515	41.2874	0.607076	0.253476	2.395	0.0166202	0.0927818	NA	41.2874	0.423048	0.255058	1.65863	0.0971897	0.330961	NA	41.2874	0.0848488	0.265884	0.31912	0.749636	0.823849	NA	CDS	with_protein	GCF_001618925.1	Primary Assembly	chromosome	NA	NZ_CP015117.1	106285	109065	+	WP_016851666.1	WP_016851666.1	NA	malto-oligosyltrehalose synthase		NA	2781	926		K06044	(1->4)-alpha-D-glucan 1-alpha-D-glucosylmutase [EC:5.4.99.15]
A4W92_RS00520	3.85036	0.393675	0.769149	0.511832	0.608768	NA	NA	3.85036	-0.170283	0.805369	-0.211435	0.832548	NA	NA	3.85036	0.168624	0.787996	0.213991	0.830554	NA	NA	CDS	with_protein	GCF_001618925.1	Primary Assembly	chromosome	NA	NZ_CP015117.1	109062	109367	+	WP_003113653.1	WP_003113653.1	NA	DUF2934 domain-containing protein		NA	306	101		NA	NA
A4W92_RS00525	85.4346	-0.0603274	0.190754	-0.316258	0.751806	0.874092	NA	85.4346	-0.306827	0.192827	-1.59121	0.111563	0.356062	NA	85.4346	-0.29777	0.194918	-1.52767	0.126595	0.219658	NA	CDS	with_protein	GCF_001618925.1	Primary Assembly	chromosome	NA	NZ_CP015117.1	109380	111530	+	WP_016851667.1	WP_016851667.1	NA	glycogen debranching protein GlgX	glgX	NA	2151	716		K02438	glycogen debranching enzyme [EC:3.2.1.196]
A4W92_RS00525	85.4346	-0.0603274	0.190754	-0.316258	0.751806	0.874092	NA	85.4346	-0.306827	0.192827	-1.59121	0.111563	0.356062	NA	85.4346	-0.29777	0.194918	-1.52767	0.126595	0.219658	NA	CDS	with_protein	GCF_001618925.1	Primary Assembly	chromosome	NA	NZ_CP015117.1	109380	111530	+	WP_016851667.1	WP_016851667.1	NA	glycogen debranching protein GlgX	glgX	NA	2151	716		K01214	isoamylase [EC:3.2.1.68]
A4W92_RS00530	35.7242	0.091773	0.290136	0.316311	0.751767	0.874092	NA	35.7242	0.23725	0.284006	0.835371	0.403509	0.686134	NA	35.7242	0.72151	0.27685	2.60614	0.00915688	0.0245285	NA	CDS	with_protein	GCF_001618925.1	Primary Assembly	chromosome	NA	NZ_CP015117.1	111630	112046	+	WP_003088942.1	WP_003088942.1	NA	CBS domain-containing protein		NA	417	138		NA	NA
A4W92_RS00535	56.6486	-0.145879	0.235109	-0.620474	0.534946	0.742602	NA	56.6486	0.0263822	0.230058	0.114676	0.908702	0.96566	NA	56.6486	-0.019155	0.23339	-0.0820732	0.934588	0.957032	NA	CDS	with_protein	GCF_001618925.1	Primary Assembly	chromosome	NA	NZ_CP015117.1	112113	113360	+	WP_003088939.1	WP_003088939.1	NA	glutathione-dependent formaldehyde dehydrogenase		NA	1248	415		NA	NA
A4W92_RS00540	26.867	-0.23893	0.321971	-0.742087	0.458034	0.686385	NA	26.867	-0.138732	0.316609	-0.438181	0.661255	0.85384	NA	26.867	-0.771128	0.340792	-2.26275	0.0236511	0.0548079	NA	CDS	with_protein	GCF_001618925.1	Primary Assembly	chromosome	NA	NZ_CP015117.1	113364	114302	+	WP_004343473.1	WP_004343473.1	NA	DUF72 domain-containing protein		NA	939	312		NA	NA
A4W92_RS00545	13.2338	-0.0628429	0.48385	-0.129881	0.896661	NA	NA	13.2338	-0.349898	0.490329	-0.713598	0.475476	NA	NA	13.2338	-0.708825	0.512203	-1.38388	0.166396	0.271351	NA	CDS	with_protein	GCF_001618925.1	Primary Assembly	chromosome	NA	NZ_CP015117.1	114299	115036	+	WP_003118105.1	WP_003118105.1	NA	endonuclease/exonuclease/phosphatase family protein		NA	738	245		NA	NA
A4W92_RS00550	22.7803	0.379816	0.334323	1.13607	0.255926	NA	NA	22.7803	0.354688	0.332316	1.06732	0.285827	0.585222	NA	22.7803	-0.35332	0.360201	-0.980898	0.326643	0.455285	NA	CDS	with_protein	GCF_001618925.1	Primary Assembly	chromosome	NA	NZ_CP015117.1	115033	116238	+	WP_004343467.1	WP_004343467.1	NA	cardiolipin synthase ClsB	clsB	NA	1206	401		K06131	cardiolipin synthase A/B [EC:2.7.8.-]
A4W92_RS00555	14.0684	-0.116874	0.417404	-0.280002	0.779476	NA	NA	14.0684	0.0410691	0.407977	0.100665	0.919816	NA	NA	14.0684	-0.8961	0.45797	-1.95668	0.0503854	0.103335	NA	CDS	with_protein	GCF_001618925.1	Primary Assembly	chromosome	NA	NZ_CP015117.1	116235	117230	+	WP_003113647.1	WP_003113647.1	NA	lysylphosphatidylglycerol synthase domain-containing protein		NA	996	331		K07027	glycosyltransferase 2 family protein
A4W92_RS00560	49.9727	0.016582	0.238017	0.0696672	0.944459	0.977927	NA	49.9727	-0.0144546	0.236613	-0.0610896	0.951288	0.981277	NA	49.9727	-0.0342613	0.239822	-0.142861	0.8864	0.92481	NA	CDS	with_protein	GCF_001618925.1	Primary Assembly	chromosome	NA	NZ_CP015117.1	117232	119430	-	WP_003113646.1	WP_003113646.1	NA	1,4-alpha-glucan branching protein GlgB	glgB	NA	2199	732		K00700	1,4-alpha-glucan branching enzyme [EC:2.4.1.18]
A4W92_RS00565	68.3981	-0.119615	0.208302	-0.574241	0.565805	0.763243	NA	68.3981	-0.0455688	0.205386	-0.22187	0.824415	0.925896	NA	68.3981	-0.287168	0.212054	-1.35422	0.175665	0.282504	NA	CDS	with_protein	GCF_001618925.1	Primary Assembly	chromosome	NA	NZ_CP015117.1	119427	122729	-	WP_003088929.1	WP_003088929.1	NA	maltose alpha-D-glucosyltransferase	treS	NA	3303	1100		K05343	maltose alpha-D-glucosyltransferase / alpha-amylase [EC:5.4.99.16 3.2.1.1]
A4W92_RS00570	47.6626	0.450456	0.240236	1.87506	0.060785	0.210464	NA	47.6626	0.099416	0.244981	0.405812	0.684881	0.863207	NA	47.6626	0.116253	0.247545	0.469623	0.638624	0.737629	NA	CDS	with_protein	GCF_001618925.1	Primary Assembly	chromosome	NA	NZ_CP015117.1	122740	124734	-	WP_003120192.1	WP_003120192.1	NA	alpha-1,4-glucan--maltose-1-phosphate maltosyltransferase		NA	1995	664		K16147	starch synthase (maltosyl-transferring) [EC:2.4.99.16]
A4W92_RS00575	40.0756	0.319662	0.280025	1.14155	0.253641	0.497725	NA	40.0756	0.295056	0.278366	1.05996	0.289165	0.587557	NA	40.0756	0.567872	0.275768	2.05924	0.0394713	0.0842099	NA	CDS	with_protein	GCF_001618925.1	Primary Assembly	chromosome	NA	NZ_CP015117.1	124878	125759	-	WP_016851668.1	WP_016851668.1	NA	Ku protein		NA	882	293		K10979	DNA end-binding protein Ku
A4W92_RS00580	4.5805	0.194585	0.764902	0.254392	0.799193	NA	NA	4.5805	0.120504	0.763149	0.157904	0.874533	NA	NA	4.5805	0.178328	0.768386	0.232082	0.816474	NA	NA	CDS	with_protein	GCF_001618925.1	Primary Assembly	chromosome	NA	NZ_CP015117.1	125782	126024	-	WP_003088922.1	WP_003088922.1	NA	hypothetical protein		NA	243	80		NA	NA
A4W92_RS00585	9.87926	0.0598384	0.544042	0.109989	0.912418	NA	NA	9.87926	-0.133569	0.54795	-0.243762	0.807416	NA	NA	9.87926	-0.0699698	0.551424	-0.126889	0.899028	0.932377	NA	CDS	with_protein	GCF_001618925.1	Primary Assembly	chromosome	NA	NZ_CP015117.1	126038	126529	-	WP_003088919.1	WP_003088919.1	NA	MgtC/SapB family protein		NA	492	163		K07507	putative Mg2+ transporter-C (MgtC) family protein
A4W92_RS00590	88.3574	-0.0100264	0.184795	-0.0542571	0.95673	0.984291	NA	88.3574	0.0072912	0.183004	0.0398418	0.968219	0.98822	NA	88.3574	0.14403	0.183061	0.786789	0.431405	0.556065	NA	CDS	with_protein	GCF_001618925.1	Primary Assembly	chromosome	NA	NZ_CP015117.1	126757	128886	-	WP_003144291.1	WP_003144291.1	NA	catalase HPII	katE	NA	2130	709		K03781	catalase [EC:1.11.1.6]
A4W92_RS00595	13.3155	0.402732	0.46822	0.860135	0.389715	NA	NA	13.3155	0.428883	0.463221	0.925869	0.354514	NA	NA	13.3155	0.912159	0.451351	2.02095	0.0432846	0.0910363	NA	CDS	with_protein	GCF_001618925.1	Primary Assembly	chromosome	NA	NZ_CP015117.1	128967	129134	-	WP_003088912.1	WP_003088912.1	NA	general stress protein		NA	168	55		K06884	uncharacterized protein
A4W92_RS00600	57.1364	0.0779794	0.272534	0.286127	0.774781	0.886861	NA	57.1364	0.407766	0.265212	1.53751	0.124169	0.377446	NA	57.1364	0.803782	0.261894	3.06911	0.00214697	0.00694064	NA	CDS	with_protein	GCF_001618925.1	Primary Assembly	chromosome	NA	NZ_CP015117.1	129633	130031	+	WP_003100818.1	WP_003100818.1	NA	hypothetical protein		NA	399	132		NA	NA
A4W92_RS00605	72.7924	0.0535871	0.185983	0.288129	0.773248	0.886121	NA	72.7924	-0.240078	0.189389	-1.26764	0.204926	0.49126	NA	72.7924	-0.101844	0.189322	-0.537937	0.59062	0.697294	NA	CDS	with_protein	GCF_001618925.1	Primary Assembly	chromosome	NA	NZ_CP015117.1	130038	132476	-	WP_016851669.1	WP_016851669.1	NA	glycogen/starch/alpha-glucan phosphorylase		NA	2439	812		K00688	glycogen phosphorylase [EC:2.4.1.1]
A4W92_RS00610	16.0566	0.848814	0.394804	2.14996	0.0315584	NA	NA	16.0566	0.576736	0.399928	1.4421	0.149274	NA	NA	16.0566	0.0896534	0.423569	0.211662	0.832371	0.885628	NA	CDS	with_protein	GCF_001618925.1	Primary Assembly	chromosome	NA	NZ_CP015117.1	132529	132816	-	WP_003100808.1	WP_003100808.1	NA	DUF2513 domain-containing protein		NA	288	95		NA	NA
A4W92_RS00615	31.167	0.245768	0.292232	0.841005	0.400345	0.643006	NA	31.167	-0.204643	0.300816	-0.680293	0.496319	0.755446	NA	31.167	-0.255252	0.306199	-0.833614	0.404499	0.530484	NA	CDS	with_protein	GCF_001618925.1	Primary Assembly	chromosome	NA	NZ_CP015117.1	133059	133247	+	WP_003088902.1	WP_003088902.1	NA	hypothetical protein		NA	189	62		NA	NA
A4W92_RS00620	28.6204	-0.216513	0.298954	-0.724235	0.468922	0.69324	NA	28.6204	0.11752	0.286554	0.410114	0.681723	0.862075	NA	28.6204	-0.0492621	0.294829	-0.167087	0.867301	0.911595	NA	CDS	with_protein	GCF_001618925.1	Primary Assembly	chromosome	NA	NZ_CP015117.1	133267	134127	-	WP_003100806.1	WP_003100806.1	NA	SDR family oxidoreductase		NA	861	286		K00059	3-oxoacyl-[acyl-carrier protein] reductase [EC:1.1.1.100]
A4W92_RS00625	8.14728	0.102483	0.53751	0.190662	0.84879	NA	NA	8.14728	0.155198	0.530056	0.292795	0.769679	NA	NA	8.14728	-0.48891	0.57591	-0.848934	0.395918	NA	NA	CDS	without_protein	GCF_001618925.1	Primary Assembly	chromosome	NA	NZ_CP015117.1	134124	134671	-			NA	CinA family protein		NA	548	NA	pseudo	K03743	nicotinamide-nucleotide amidase [EC:3.5.1.42]
A4W92_RS00630	2.84958	-0.608875	0.994352	-0.612333	0.540317	NA	NA	2.84958	0.289636	0.884749	0.327365	0.743392	NA	NA	2.84958	0.642087	0.868105	0.739642	0.459517	NA	NA	CDS	with_protein	GCF_001618925.1	Primary Assembly	chromosome	NA	NZ_CP015117.1	134682	134921	-	WP_003100805.1	WP_003100805.1	NA	metallothionein		NA	240	79		K21904	metallothionein
A4W92_RS00635	3.04728	-0.699693	0.994419	-0.70362	0.48167	NA	NA	3.04728	-0.263531	0.944807	-0.278926	0.780302	NA	NA	3.04728	-0.097617	0.942836	-0.103535	0.917538	NA	NA	CDS	with_protein	GCF_001618925.1	Primary Assembly	chromosome	NA	NZ_CP015117.1	134941	135156	-	WP_016851670.1	WP_016851670.1	NA	PLDc N-terminal domain-containing protein		NA	216	71		NA	NA
A4W92_RS00640	158.309	-0.37922	0.158153	-2.3978	0.0164938	0.0922108	NA	158.309	-0.174605	0.155098	-1.12578	0.260261	0.55512	NA	158.309	-0.462979	0.159522	-2.9023	0.00370435	0.0112246	NA	CDS	with_protein	GCF_001618925.1	Primary Assembly	chromosome	NA	NZ_CP015117.1	135232	137754	-	WP_016851671.1	WP_016851671.1	NA	DNA ligase D	ligD	NA	2523	840		K01971	bifunctional non-homologous end joining protein LigD [EC:6.5.1.1]
A4W92_RS00645	59.4202	-0.682503	0.224955	-3.03395	0.00241376	0.0253213	NA	59.4202	-0.0787459	0.21109	-0.373045	0.709115	0.875684	NA	59.4202	-0.463928	0.220809	-2.10104	0.0356376	0.0770048	NA	CDS	with_protein	GCF_001618925.1	Primary Assembly	chromosome	NA	NZ_CP015117.1	137772	138308	-	WP_016851672.1	WP_016851672.1	NA	response regulator		NA	537	178		NA	NA
A4W92_RS00650	7.40708	-0.166723	0.651091	-0.256068	0.797899	NA	NA	7.40708	0.46842	0.612619	0.764619	0.444498	NA	NA	7.40708	0.422459	0.620834	0.680471	0.496207	NA	NA	CDS	with_protein	GCF_001618925.1	Primary Assembly	chromosome	NA	NZ_CP015117.1	138410	138934	+	WP_003088874.1	WP_003088874.1	NA	hypothetical protein		NA	525	174		NA	NA
A4W92_RS00655	68.5046	0.174355	0.217027	0.803378	0.421756	0.659017	NA	68.5046	0.202215	0.215076	0.940202	0.347114	0.6399	NA	68.5046	-0.145135	0.223078	-0.650601	0.515304	0.632442	NA	CDS	with_protein	GCF_001618925.1	Primary Assembly	chromosome	NA	NZ_CP015117.1	138960	139409	+	WP_003102168.1	WP_003102168.1	NA	DUF421 domain-containing protein		NA	450	149		NA	NA
A4W92_RS00660	31.356	0.351359	0.314411	1.11751	0.263775	0.509016	NA	31.356	0.348263	0.312318	1.11509	0.264811	0.560328	NA	31.356	-0.440062	0.336931	-1.30609	0.191522	0.300612	NA	CDS	with_protein	GCF_001618925.1	Primary Assembly	chromosome	NA	NZ_CP015117.1	139387	140751	-	WP_003142470.1	WP_003142470.1	NA	sodium:proton antiporter		NA	1365	454		K24160	sodium/hydrogen antiporter
A4W92_RS00665	35.0202	0.20485	0.289142	0.708475	0.47865	0.701939	NA	35.0202	0.197226	0.286912	0.68741	0.491824	0.75238	NA	35.0202	0.457007	0.284244	1.6078	0.10788	0.193538	NA	CDS	with_protein	GCF_001618925.1	Primary Assembly	chromosome	NA	NZ_CP015117.1	140780	141304	-	WP_003088871.1	WP_003088871.1	NA	DUF4142 domain-containing protein		NA	525	174		K08995	putative membrane protein
A4W92_RS00670	59.1969	-0.132211	0.217498	-0.607872	0.543272	0.74792	NA	59.1969	-0.165986	0.216274	-0.767481	0.442796	0.717796	NA	59.1969	-0.613358	0.22837	-2.68581	0.00723552	0.0200626	NA	CDS	with_protein	GCF_001618925.1	Primary Assembly	chromosome	NA	NZ_CP015117.1	141445	142302	-	WP_003109869.1	WP_003109869.1	NA	EAL domain-containing protein		NA	858	285		NA	NA
A4W92_RS00675	35.9831	0.16417	0.304376	0.539364	0.589636	0.779419	NA	35.9831	0.00741343	0.305319	0.024281	0.980628	0.993917	NA	35.9831	-0.780304	0.32944	-2.36858	0.0178566	0.0435316	NA	CDS	with_protein	GCF_001618925.1	Primary Assembly	chromosome	NA	NZ_CP015117.1	142299	143012	-	WP_003113635.1	WP_003113635.1	NA	molecular chaperone		NA	714	237		NA	NA
A4W92_RS00680	88.2083	-0.0745979	0.190539	-0.391509	0.695421	0.846681	NA	88.2083	-0.287559	0.191928	-1.49826	0.134065	0.394579	NA	88.2083	-0.979624	0.206465	-4.74475	2.08769e-06	1.33117e-05	NA	CDS	with_protein	GCF_001618925.1	Primary Assembly	chromosome	NA	NZ_CP015117.1	143002	144363	-	WP_016851673.1	WP_016851673.1	NA	fimbrial protein		NA	1362	453		NA	NA
A4W92_RS00685	169.873	-0.406744	0.214339	-1.89767	0.0577395	0.204979	NA	169.873	-0.383079	0.213434	-1.79484	0.0726797	0.286302	NA	169.873	-1.05753	0.220255	-4.80139	1.5757e-06	1.03432e-05	Significant	CDS	with_protein	GCF_001618925.1	Primary Assembly	chromosome	NA	NZ_CP015117.1	144360	146978	-	WP_003102159.1	WP_003102159.1	NA	fimbrial biogenesis outer membrane usher protein		NA	2619	872		K07347	outer membrane usher protein
A4W92_RS00690	151.068	-0.248864	0.215071	-1.15713	0.247221	0.491308	NA	151.068	-0.287817	0.214517	-1.34169	0.179695	0.461312	NA	151.068	-0.670769	0.219095	-3.06154	0.00220199	0.0071038	NA	CDS	with_protein	GCF_001618925.1	Primary Assembly	chromosome	NA	NZ_CP015117.1	146962	147708	-	WP_003088863.1	WP_003088863.1	NA	molecular chaperone		NA	747	248		K15540	chaperone protein EcpD
A4W92_RS00695	777.635	0.0465225	0.179499	0.25918	0.795497	0.899758	NA	777.635	0.0291934	0.179318	0.162803	0.870674	0.946883	NA	777.635	0.145723	0.179401	0.812272	0.416635	0.541956	NA	CDS	with_protein	GCF_001618925.1	Primary Assembly	chromosome	NA	NZ_CP015117.1	147796	148347	-	WP_003120281.1	WP_003120281.1	NA	type 1 fimbrial protein		NA	552	183		K07345	major type 1 subunit fimbrin (pilin)
A4W92_RS00700	16641.1	-0.433438	0.129835	-3.33838	0.000842671	0.0119611	NA	16641.1	-0.166139	0.129789	-1.28007	0.200519	0.486253	NA	16641.1	-0.318896	0.129825	-2.45634	0.0140358	0.0353367	NA	CDS	with_protein	GCF_001618925.1	Primary Assembly	chromosome	NA	NZ_CP015117.1	149201	150427	+	WP_014602965.1	WP_014602965.1	NA	phosphoadenosine phosphosulfate reductase		NA	1227	408		NA	NA
A4W92_RS00705	3227.88	-0.466644	0.172536	-2.70462	0.00683822	0.0523797	NA	3227.88	-0.370186	0.172439	-2.14676	0.0318124	0.181239	NA	3227.88	-0.868605	0.172783	-5.02715	4.97816e-07	3.62661e-06	NA	CDS	with_protein	GCF_001618925.1	Primary Assembly	chromosome	NA	NZ_CP015117.1	150424	150936	+	WP_003102153.1	WP_003102153.1	NA	N-acetyltransferase		NA	513	170		NA	NA
A4W92_RS00710	2397.25	-0.429975	0.174181	-2.46856	0.0135659	0.0816679	NA	2397.25	-0.317848	0.174046	-1.82623	0.0678157	0.275636	NA	2397.25	-0.905896	0.174569	-5.18932	2.1106e-07	1.65627e-06	NA	CDS	with_protein	GCF_001618925.1	Primary Assembly	chromosome	NA	NZ_CP015117.1	150854	151489	+	WP_003088853.1	WP_003088853.1	NA	ParB/RepB/Spo0J family partition protein		NA	636	211		NA	NA
A4W92_RS00715	82.6928	0.0179617	0.219328	0.0818943	0.934731	0.974254	NA	82.6928	0.265501	0.214725	1.23647	0.216282	0.506285	NA	82.6928	0.168966	0.21778	0.775858	0.437833	0.561982	NA	CDS	with_protein	GCF_001618925.1	Primary Assembly	chromosome	NA	NZ_CP015117.1	151525	152973	-	WP_016851674.1	WP_016851674.1	NA	aldehyde dehydrogenase family protein		NA	1449	482		NA	NA
A4W92_RS00720	98.9293	0.0817282	0.198673	0.41137	0.680801	0.838104	NA	98.9293	0.0439466	0.197847	0.222123	0.824218	0.925844	NA	98.9293	-0.0418896	0.200726	-0.208691	0.83469	0.886733	NA	CDS	with_protein	GCF_001618925.1	Primary Assembly	chromosome	NA	NZ_CP015117.1	152995	154632	-	WP_016851675.1	WP_016851675.1	NA	GMC family oxidoreductase N-terminal domain-containing protein		NA	1638	545		K00108	choline dehydrogenase [EC:1.1.99.1]
A4W92_RS00725	433.112	0.31443	0.115443	2.72369	0.00645571	0.0505896	NA	433.112	0.171187	0.115574	1.48119	0.138556	0.399337	NA	433.112	0.0418995	0.11696	0.358239	0.720164	0.799812	NA	CDS	with_protein	GCF_001618925.1	Primary Assembly	chromosome	NA	NZ_CP015117.1	154737	155669	-	WP_003102145.1	WP_003102145.1	NA	LysR family transcriptional regulator		NA	933	310		NA	NA
A4W92_RS00730	190.904	0.0528643	0.136034	0.388612	0.697563	0.847726	NA	190.904	-0.105337	0.13653	-0.771531	0.440392	0.71618	NA	190.904	0.172194	0.13531	1.27258	0.203166	0.315631	NA	CDS	with_protein	GCF_001618925.1	Primary Assembly	chromosome	NA	NZ_CP015117.1	155706	156842	-	WP_016851676.1	WP_016851676.1	NA	SRPBCC family protein		NA	1137	378		NA	NA
A4W92_RS00735	120.873	0.038341	0.194225	0.197406	0.84351	0.92845	NA	120.873	-0.0015897	0.193504	-0.00821534	0.993445	0.997956	NA	120.873	0.161429	0.193382	0.834767	0.403849	0.529967	NA	CDS	with_protein	GCF_001618925.1	Primary Assembly	chromosome	NA	NZ_CP015117.1	156968	157873	+	WP_016561855.1	WP_016561855.1	NA	LysR family transcriptional regulator		NA	906	301		NA	NA
A4W92_RS00740	148.209	0.0153064	0.179823	0.0851195	0.932166	0.974103	NA	148.209	0.229031	0.176979	1.29412	0.195625	0.480826	NA	148.209	0.109934	0.179311	0.613088	0.539818	0.653145	NA	CDS	with_protein	GCF_001618925.1	Primary Assembly	chromosome	NA	NZ_CP015117.1	158021	158449	+	WP_016851677.1	WP_016851677.1	NA	nuclear transport factor 2 family protein		NA	429	142		NA	NA
A4W92_RS00745	14891	0.0128097	0.123189	0.103984	0.917182	0.966388	NA	14891	0.16207	0.123152	1.31601	0.18817	0.471427	NA	14891	0.263919	0.123161	2.14289	0.0321221	0.071134	NA	CDS	with_protein	GCF_001618925.1	Primary Assembly	chromosome	NA	NZ_CP015117.1	158782	159882	+	WP_003113628.1	WP_003113628.1	NA	NAD(P)-dependent alcohol dehydrogenase		NA	1101	366		NA	NA
A4W92_RS00750	486.967	0.0144596	0.142456	0.101502	0.919152	0.967663	NA	486.967	0.275288	0.141205	1.94956	0.0512281	0.235436	NA	486.967	0.00956871	0.142638	0.067084	0.946515	0.964298	NA	CDS	with_protein	GCF_001618925.1	Primary Assembly	chromosome	NA	NZ_CP015117.1	160008	160247	+	WP_003117330.1	WP_003117330.1	NA	DUF2790 domain-containing protein		NA	240	79		NA	NA
A4W92_RS00755	226.664	-0.000964169	0.131622	-0.00732529	0.994155	0.997053	NA	226.664	0.0207056	0.130613	0.158526	0.874043	0.94801	NA	226.664	-0.1261	0.133019	-0.94799	0.343135	0.470697	NA	CDS	with_protein	GCF_001618925.1	Primary Assembly	chromosome	NA	NZ_CP015117.1	160415	161491	-	WP_003122790.1	WP_003122790.1	NA	bifunctional DNA-binding transcriptional regulator/O6-methylguanine-DNA methyltransferase Ada	ada	NA	1077	358		K10778	AraC family transcriptional regulator, regulatory protein of adaptative response / methylated-DNA-[protein]-cysteine methyltransferase [EC:2.1.1.63]
A4W92_RS00760	487.759	-0.138538	0.121729	-1.13809	0.255082	0.499395	NA	487.759	0.000482538	0.120627	0.00400024	0.996808	0.999151	NA	487.759	0.269782	0.120198	2.24448	0.0248017	0.0571346	NA	CDS	with_protein	GCF_001618925.1	Primary Assembly	chromosome	NA	NZ_CP015117.1	161683	162663	+	WP_016851678.1	WP_016851678.1	NA	hypothetical protein		NA	981	326		NA	NA
A4W92_RS00765	115.787	0.00385023	0.166694	0.0230976	0.981572	0.994018	NA	115.787	-0.155076	0.167352	-0.926649	0.354109	0.645977	NA	115.787	-0.169373	0.169383	-0.999939	0.31734	0.445705	NA	CDS	with_protein	GCF_001618925.1	Primary Assembly	chromosome	NA	NZ_CP015117.1	162648	163445	-	WP_009876362.1	WP_009876362.1	NA	putative hydro-lyase		NA	798	265		K22210	D-glutamate cyclase [EC:4.2.1.48]
A4W92_RS00770	358.946	-0.142721	0.113767	-1.2545	0.209659	0.446766	NA	358.946	-0.0995456	0.112847	-0.88213	0.377706	0.666162	NA	358.946	-0.0632237	0.113526	-0.556907	0.577591	0.685024	NA	CDS	with_protein	GCF_001618925.1	Primary Assembly	chromosome	NA	NZ_CP015117.1	163552	164505	-	WP_003102114.1	WP_003102114.1	NA	LysR family transcriptional regulator		NA	954	317		NA	NA
A4W92_RS00775	63.333	0.219188	0.31927	0.686528	0.49238	0.712061	NA	63.333	-0.302089	0.324156	-0.931925	0.351375	0.644065	NA	63.333	0.0276201	0.321907	0.0858015	0.931624	0.955084	NA	CDS	with_protein	GCF_001618925.1	Primary Assembly	chromosome	NA	NZ_CP015117.1	164760	166031	+	WP_003102111.1	WP_003102111.1	NA	MFS transporter		NA	1272	423		NA	NA
A4W92_RS00780	14.4539	1.2285	0.458311	2.68049	0.00735151	NA	NA	14.4539	0.4505	0.477781	0.942901	0.345732	NA	NA	14.4539	0.182889	0.494015	0.37021	0.711226	0.793844	NA	CDS	with_protein	GCF_001618925.1	Primary Assembly	chromosome	NA	NZ_CP015117.1	166056	167285	+	WP_009876361.1	WP_009876361.1	NA	OprD family porin		NA	1230	409		NA	NA
A4W92_RS00785	39.5108	0.81424	0.315365	2.58189	0.009826	0.065946	NA	39.5108	0.567944	0.317935	1.78635	0.0740425	0.287862	NA	39.5108	1.01833	0.312631	3.2573	0.00112477	0.00396705	Significant	CDS	with_protein	GCF_001618925.1	Primary Assembly	chromosome	NA	NZ_CP015117.1	167318	168061	+	WP_003113623.1	WP_003113623.1	NA	LamB/YcsF family protein		NA	744	247		K07160	5-oxoprolinase (ATP-hydrolysing) subunit A [EC:3.5.2.9]
A4W92_RS00790	35.8497	0.326669	0.310517	1.05201	0.292793	0.541241	NA	35.8497	0.101858	0.312973	0.325453	0.744838	0.891909	NA	35.8497	0.256889	0.312746	0.821398	0.41142	0.537301	NA	CDS	with_protein	GCF_001618925.1	Primary Assembly	chromosome	NA	NZ_CP015117.1	168058	168771	+	WP_003102104.1	WP_003102104.1	NA	allophanate hydrolase subunit 1		NA	714	237		NA	NA
A4W92_RS00795	25.7328	0.201963	0.423317	0.477097	0.633293	0.807799	NA	25.7328	0.0170215	0.424857	0.0400641	0.968042	0.98822	NA	25.7328	-0.0503955	0.429818	-0.117248	0.906663	0.938415	NA	CDS	with_protein	GCF_001618925.1	Primary Assembly	chromosome	NA	NZ_CP015117.1	168768	169709	+	WP_003142496.1	WP_003142496.1	NA	biotin-dependent carboxyltransferase family protein		NA	942	313		K23124	5-oxoprolinase (ATP-hydrolysing) subunit C [EC:3.5.2.9]
A4W92_RS00800	10.5868	-0.0124971	0.478831	-0.0260992	0.979178	NA	NA	10.5868	-0.622401	0.505063	-1.23232	0.217828	NA	NA	10.5868	0.034008	0.478376	0.0710907	0.943326	0.962464	NA	CDS	with_protein	GCF_001618925.1	Primary Assembly	chromosome	NA	NZ_CP015117.1	169777	170253	+	WP_003106158.1	WP_003106158.1	NA	DUF4142 domain-containing protein		NA	477	158		K08995	putative membrane protein
A4W92_RS00805	76.2934	0.0913687	0.199344	0.458348	0.646703	0.815061	NA	76.2934	0.164709	0.196695	0.837381	0.402378	0.684779	NA	76.2934	0.0254671	0.201017	0.126691	0.899185	0.932377	NA	CDS	with_protein	GCF_001618925.1	Primary Assembly	chromosome	NA	NZ_CP015117.1	170272	172044	-	WP_003088823.1	WP_003088823.1	NA	thiamine pyrophosphate-requiring protein		NA	1773	590		K00156	pyruvate dehydrogenase (quinone) [EC:1.2.5.1]
A4W92_RS00810	7.97461	0.407361	0.567655	0.717621	0.472991	NA	NA	7.97461	0.45463	0.560371	0.811303	0.417192	NA	NA	7.97461	0.503232	0.564549	0.891387	0.372721	NA	NA	CDS	with_protein	GCF_001618925.1	Primary Assembly	chromosome	NA	NZ_CP015117.1	172215	172613	+	WP_003113280.1	WP_003113280.1	NA	four-helix bundle copper-binding protein		NA	399	132		NA	NA
A4W92_RS00815	39.8538	0.221885	0.264846	0.837788	0.40215	0.644429	NA	39.8538	-0.0230926	0.267733	-0.0862524	0.931266	0.974364	NA	39.8538	-0.368842	0.279655	-1.31892	0.187197	0.295498	NA	CDS	with_protein	GCF_001618925.1	Primary Assembly	chromosome	NA	NZ_CP015117.1	173018	173776	-	WP_016851680.1	WP_016851680.1	NA	SDR family oxidoreductase		NA	759	252		NA	NA
A4W92_RS00820	29.2418	-0.594359	0.28953	-2.05284	0.040088	0.160943	NA	29.2418	-0.832742	0.293922	-2.83321	0.00460827	0.0577262	NA	29.2418	-0.837879	0.298605	-2.80597	0.00501646	0.0146454	NA	CDS	with_protein	GCF_001618925.1	Primary Assembly	chromosome	NA	NZ_CP015117.1	173761	174690	-	WP_003142502.1	WP_003142502.1	NA	alpha/beta hydrolase		NA	930	309		K14731	epsilon-lactone hydrolase [EC:3.1.1.83]
A4W92_RS00825	102.016	-0.36599	0.206416	-1.77306	0.0762181	0.241664	NA	102.016	-0.208777	0.203162	-1.02764	0.30412	0.600507	NA	102.016	-0.166517	0.204409	-0.814627	0.415286	0.540765	NA	CDS	with_protein	GCF_001618925.1	Primary Assembly	chromosome	NA	NZ_CP015117.1	174701	176176	-	WP_016851681.1	WP_016851681.1	NA	NAD(P)/FAD-dependent oxidoreductase		NA	1476	491		NA	NA
A4W92_RS00830	102.845	0.333661	0.215811	1.54608	0.122085	0.322438	NA	102.845	0.307551	0.214919	1.43101	0.152427	0.422445	NA	102.845	0.549582	0.214018	2.56792	0.0102311	0.0268975	NA	CDS	with_protein	GCF_001618925.1	Primary Assembly	chromosome	NA	NZ_CP015117.1	176323	177357	+	WP_016851682.1	WP_016851682.1	NA	AraC family transcriptional regulator		NA	1035	344		NA	NA
A4W92_RS00835	123.642	1.35405	0.281655	4.80746	1.52858e-06	9.74061e-05	Significant	123.642	1.31243	0.281197	4.66731	3.0517e-06	0.000174346	Significant	123.642	1.50188	0.281031	5.34418	9.08261e-08	7.75879e-07	Significant	CDS	with_protein	GCF_001618925.1	Primary Assembly	chromosome	NA	NZ_CP015117.1	177506	178351	+	WP_003107935.1	WP_003107935.1	NA	hypothetical protein		NA	846	281		NA	NA
A4W92_RS00840	48.4288	-0.540933	0.253912	-2.1304	0.0331389	0.142939	NA	48.4288	0.0611049	0.238715	0.255974	0.797971	0.915368	NA	48.4288	-0.103449	0.244522	-0.423068	0.672246	0.762811	NA	CDS	with_protein	GCF_001618925.1	Primary Assembly	chromosome	NA	NZ_CP015117.1	178353	179309	-	WP_003118512.1	WP_003118512.1	NA	FecR family protein		NA	957	318		K07165	transmembrane sensor
A4W92_RS00845	59.4427	0.191668	0.256258	0.747949	0.454491	0.684611	NA	59.4427	0.312106	0.252966	1.23379	0.217281	0.506401	NA	59.4427	-0.0251104	0.260527	-0.0963831	0.923216	0.948933	NA	CDS	with_protein	GCF_001618925.1	Primary Assembly	chromosome	NA	NZ_CP015117.1	179306	179815	-	WP_003107976.1	WP_003107976.1	NA	sigma-70 family RNA polymerase sigma factor		NA	510	169		K23514	RNA polymerase sigma-19 factor, ECF subfamily
A4W92_RS00845	59.4427	0.191668	0.256258	0.747949	0.454491	0.684611	NA	59.4427	0.312106	0.252966	1.23379	0.217281	0.506401	NA	59.4427	-0.0251104	0.260527	-0.0963831	0.923216	0.948933	NA	CDS	with_protein	GCF_001618925.1	Primary Assembly	chromosome	NA	NZ_CP015117.1	179306	179815	-	WP_003107976.1	WP_003107976.1	NA	sigma-70 family RNA polymerase sigma factor		NA	510	169		K03088	RNA polymerase sigma-70 factor, ECF subfamily
A4W92_RS00850	21.2012	-0.1804	0.340578	-0.529688	0.596328	NA	NA	21.2012	-0.205724	0.338189	-0.608312	0.54298	0.78806	NA	21.2012	-0.617589	0.358197	-1.72416	0.0846793	0.158672	NA	CDS	with_protein	GCF_001618925.1	Primary Assembly	chromosome	NA	NZ_CP015117.1	179918	181111	-	WP_003118513.1	WP_003118513.1	NA	MFS transporter		NA	1194	397		K18567	MFS transporter, DHA1 family, purine base/nucleoside efflux pump
A4W92_RS00855	19.4359	0.45569	0.416766	1.09339	0.274221	NA	NA	19.4359	0.35582	0.416622	0.85406	0.393072	0.677813	NA	19.4359	0.457902	0.417791	1.09601	0.273075	0.396391	NA	CDS	with_protein	GCF_001618925.1	Primary Assembly	chromosome	NA	NZ_CP015117.1	181098	182378	-	WP_003118514.1	WP_003118514.1	NA	MFS transporter		NA	1281	426		NA	NA
A4W92_RS00860	21.075	-0.0210374	0.365239	-0.0575988	0.954068	NA	NA	21.075	-0.0169185	0.361907	-0.0467482	0.962714	0.986876	NA	21.075	0.0760161	0.363311	0.209232	0.834267	0.886436	NA	CDS	with_protein	GCF_001618925.1	Primary Assembly	chromosome	NA	NZ_CP015117.1	182375	183454	-	WP_003118515.1	WP_003118515.1	NA	LLM class flavin-dependent oxidoreductase		NA	1080	359		NA	NA
A4W92_RS00865	90.3982	0.378923	0.205213	1.84648	0.0648219	0.21949	NA	90.3982	0.282545	0.205077	1.37775	0.16828	0.445709	NA	90.3982	0.278495	0.206964	1.34562	0.178426	0.286126	NA	CDS	with_protein	GCF_001618925.1	Primary Assembly	chromosome	NA	NZ_CP015117.1	183467	186118	-	WP_003118516.1	WP_003118516.1	NA	TonB-dependent receptor		NA	2652	883		K02014	iron complex outermembrane recepter protein
A4W92_RS00870	17.1485	0.310169	0.430645	0.720243	0.471375	NA	NA	17.1485	0.170392	0.43174	0.394663	0.693092	0.868033	NA	17.1485	0.243329	0.433942	0.560741	0.574974	0.68309	NA	CDS	with_protein	GCF_001618925.1	Primary Assembly	chromosome	NA	NZ_CP015117.1	186210	187058	-	WP_003105335.1	WP_003105335.1	NA	class I SAM-dependent methyltransferase		NA	849	282		NA	NA
A4W92_RS00875	5.12546	-0.563723	0.70996	-0.794021	0.427183	NA	NA	5.12546	0.419771	0.641029	0.65484	0.512571	NA	NA	5.12546	-0.883283	0.743211	-1.18847	0.234649	NA	NA	CDS	with_protein	GCF_001618925.1	Primary Assembly	chromosome	NA	NZ_CP015117.1	187042	187698	-	WP_003118518.1	WP_003118518.1	NA	hypothetical protein		NA	657	218		NA	NA
A4W92_RS00880	12.5976	-0.158081	0.452481	-0.349365	0.726815	NA	NA	12.5976	-0.104918	0.445896	-0.235297	0.813978	NA	NA	12.5976	-0.0876672	0.450923	-0.194417	0.845849	0.89493	NA	CDS	with_protein	GCF_001618925.1	Primary Assembly	chromosome	NA	NZ_CP015117.1	187695	188597	-	WP_003105331.1	WP_003105331.1	NA	alpha/beta hydrolase		NA	903	300		K01561	haloacetate dehalogenase [EC:3.8.1.3]
A4W92_RS00885	9.55905	-0.16798	0.520555	-0.322694	0.746927	NA	NA	9.55905	-0.327662	0.524044	-0.625258	0.531802	NA	NA	9.55905	0.41182	0.495077	0.83183	0.405505	0.531357	NA	CDS	with_protein	GCF_001618925.1	Primary Assembly	chromosome	NA	NZ_CP015117.1	188608	189117	-	WP_003105327.1	WP_003105327.1	NA	aromatic-ring-hydroxylating dioxygenase subunit beta		NA	510	169		K16303	p-cumate 2,3-dioxygenase subunit beta [EC:1.14.12.25]
A4W92_RS00890	23.3877	0.365391	0.354014	1.03214	0.302008	NA	NA	23.3877	0.430249	0.348994	1.23283	0.217641	0.506408	NA	23.3877	0.99142	0.338173	2.9317	0.00337116	0.0103203	NA	CDS	with_protein	GCF_001618925.1	Primary Assembly	chromosome	NA	NZ_CP015117.1	189145	190977	-	WP_016851683.1	WP_016851683.1	NA	asparagine synthase (glutamine-hydrolyzing)	asnB	NA	1833	610		K01953	asparagine synthase (glutamine-hydrolysing) [EC:6.3.5.4]
A4W92_RS00900	386.254	0.253609	0.13998	1.81175	0.0700245	0.229582	NA	386.254	0.222696	0.139581	1.59546	0.11061	0.354011	NA	386.254	0.803093	0.137874	5.82481	5.71763e-09	6.21169e-08	NA	CDS	with_protein	GCF_001618925.1	Primary Assembly	chromosome	NA	NZ_CP015117.1	192540	193016	-	WP_003088777.1	WP_003088777.1	NA	kynurenine pathway transcriptional regulator KynR	kynR	NA	477	158		K03719	Lrp/AsnC family transcriptional regulator, leucine-responsive regulatory protein
A4W92_RS00905	563.058	-0.0297719	0.125436	-0.237348	0.812387	0.910121	NA	563.058	-0.326749	0.12605	-2.59222	0.00953576	0.0899475	NA	563.058	-0.330491	0.126669	-2.60909	0.00907829	0.0243815	NA	CDS	with_protein	GCF_001618925.1	Primary Assembly	chromosome	NA	NZ_CP015117.1	193149	193790	+	WP_016851684.1	WP_016851684.1	NA	kynurenine formamidase KynB	kynB	NA	642	213		K07130	arylformamidase [EC:3.5.1.9]
A4W92_RS00910	506.776	0.323837	0.153695	2.10701	0.0351166	0.147734	NA	506.776	-0.429441	0.155559	-2.76062	0.00576912	0.0659189	NA	506.776	-0.521829	0.156552	-3.33327	0.000858325	0.00312464	NA	CDS	with_protein	GCF_001618925.1	Primary Assembly	chromosome	NA	NZ_CP015117.1	193794	195044	+	WP_003114854.1	WP_003114854.1	NA	kynureninase	kynU	NA	1251	416		K01556	kynureninase [EC:3.7.1.3]
A4W92_RS00915	189.547	0.553636	0.184167	3.00617	0.0026456	0.0271355	NA	189.547	-0.192522	0.188082	-1.02361	0.30602	0.6016	NA	189.547	-0.342897	0.190625	-1.7988	0.0720496	0.138981	NA	CDS	with_protein	GCF_001618925.1	Primary Assembly	chromosome	NA	NZ_CP015117.1	195200	196606	+	WP_003114855.1	WP_003114855.1	NA	amino acid permease		NA	1407	468		NA	NA
A4W92_RS00920	16.6974	-0.0761186	0.382498	-0.199004	0.84226	NA	NA	16.6974	-0.184078	0.382836	-0.480826	0.63064	0.834076	NA	16.6974	-0.126721	0.385776	-0.328483	0.742547	0.818258	NA	CDS	with_protein	GCF_001618925.1	Primary Assembly	chromosome	NA	NZ_CP015117.1	196892	198766	+	WP_003114856.1	WP_003114856.1	NA	(7S,10S)-hydroperoxide diol synthase		NA	1875	624		NA	NA
A4W92_RS00925	17.6287	-0.164925	0.384041	-0.429445	0.667599	NA	NA	17.6287	-0.278994	0.384559	-0.72549	0.468152	0.733685	NA	17.6287	-0.125876	0.383926	-0.327866	0.743013	0.818627	NA	CDS	with_protein	GCF_001618925.1	Primary Assembly	chromosome	NA	NZ_CP015117.1	198806	200710	+	WP_003114857.1	WP_003114857.1	NA	10S-dioxygenase		NA	1905	634		NA	NA
A4W92_RS00930	202.997	-0.136257	0.133943	-1.01728	0.309022	0.55845	NA	202.997	-0.160275	0.13319	-1.20336	0.228836	0.51945	NA	202.997	-0.012907	0.133175	-0.0969172	0.922792	0.948653	NA	CDS	with_protein	GCF_001618925.1	Primary Assembly	chromosome	NA	NZ_CP015117.1	200747	201649	-	WP_004343377.1	WP_004343377.1	NA	LysR family transcriptional regulator		NA	903	300		NA	NA
A4W92_RS00935	521.546	0.110392	0.172118	0.641379	0.521277	0.734003	NA	521.546	0.109165	0.171804	0.635408	0.525162	0.777317	NA	521.546	0.17132	0.17207	0.995641	0.319425	0.447726	NA	CDS	with_protein	GCF_001618925.1	Primary Assembly	chromosome	NA	NZ_CP015117.1	202163	202372	+	WP_003088759.1	WP_003088759.1	NA	hypothetical protein		NA	210	69		NA	NA
A4W92_RS00940	1447.01	-0.385693	0.142473	-2.70712	0.00678688	0.0521197	NA	1447.01	-0.267622	0.142181	-1.88226	0.0598006	0.257177	NA	1447.01	-0.426914	0.142589	-2.99402	0.0027533	0.00865838	NA	CDS	with_protein	GCF_001618925.1	Primary Assembly	chromosome	NA	NZ_CP015117.1	202549	204210	+	WP_003142545.1	WP_003142545.1	NA	hypothetical protein		NA	1662	553		NA	NA
A4W92_RS00945	375.168	0.160824	0.120966	1.3295	0.183684	0.413168	NA	375.168	0.035261	0.121029	0.291344	0.770788	0.902567	NA	375.168	-0.145506	0.122881	-1.18412	0.236364	0.355259	NA	CDS	with_protein	GCF_001618925.1	Primary Assembly	chromosome	NA	NZ_CP015117.1	204603	207197	-	WP_003120255.1	WP_003120255.1	NA	bifunctional diguanylate cyclase/phosphodiesterase		NA	2595	864		K21023	diguanylate cyclase [EC:2.7.7.65]
A4W92_RS00950	2030.77	0.162495	0.0950052	1.71038	0.0871961	0.26284	NA	2030.77	0.133837	0.0948873	1.41049	0.158396	0.431496	NA	2030.77	0.467579	0.0946877	4.93812	7.88791e-07	5.57067e-06	NA	CDS	with_protein	GCF_001618925.1	Primary Assembly	chromosome	NA	NZ_CP015117.1	207369	209477	-	WP_016851686.1	WP_016851686.1	NA	elongation factor G	fusA	NA	2109	702		K02355	elongation factor G
A4W92_RS00955	125.56	0.604677	0.220115	2.7471	0.00601245	0.0485372	NA	125.56	0.373365	0.221034	1.68918	0.0911857	0.319725	NA	125.56	0.371515	0.222379	1.67064	0.0947932	0.173964	NA	CDS	with_protein	GCF_001618925.1	Primary Assembly	chromosome	NA	NZ_CP015117.1	209753	212395	+	WP_016851687.1	WP_016851687.1	NA	TonB-dependent receptor		NA	2643	880		K02014	iron complex outermembrane recepter protein
A4W92_RS00960	28.9767	0.548897	0.317434	1.72917	0.0837786	0.256299	NA	28.9767	0.238425	0.322588	0.739098	0.459847	0.728687	NA	28.9767	0.542429	0.318461	1.70328	0.0885152	0.164525	NA	CDS	with_protein	GCF_001618925.1	Primary Assembly	chromosome	NA	NZ_CP015117.1	212575	214299	+	WP_016851688.1	WP_016851688.1	NA	carbamoyltransferase		NA	1725	574		K00612	carbamoyltransferase [EC:2.1.3.-]
A4W92_RS00965	16.987	-0.179029	0.395687	-0.45245	0.650945	NA	NA	16.987	0.169408	0.379324	0.446605	0.65516	0.851402	NA	16.987	0.0284865	0.388898	0.0732493	0.941608	0.961936	NA	CDS	with_protein	GCF_001618925.1	Primary Assembly	chromosome	NA	NZ_CP015117.1	214343	215506	+	WP_003109654.1	WP_003109654.1	NA	MFS transporter		NA	1164	387		K05820	MFS transporter, PPP family, 3-phenylpropionic acid transporter
A4W92_RS00970	71.9012	0.127056	0.205267	0.61898	0.53593	0.743278	NA	71.9012	0.325284	0.200481	1.62252	0.104692	0.343155	NA	71.9012	0.333213	0.202484	1.64563	0.0998399	0.18128	NA	CDS	with_protein	GCF_001618925.1	Primary Assembly	chromosome	NA	NZ_CP015117.1	215508	216176	+	WP_003103648.1	WP_003103648.1	NA	HAD family phosphatase		NA	669	222		NA	NA
A4W92_RS00975	59.0758	-0.0384293	0.227995	-0.168553	0.866148	0.939741	NA	59.0758	0.0395413	0.224741	0.175942	0.860339	0.943361	NA	59.0758	0.09515	0.226233	0.420585	0.674059	0.764054	NA	CDS	with_protein	GCF_001618925.1	Primary Assembly	chromosome	NA	NZ_CP015117.1	216173	216811	+	WP_003088740.1	WP_003088740.1	NA	YdcF family protein		NA	639	212		NA	NA
A4W92_RS00980	86.5687	0.235689	0.203982	1.15544	0.247911	0.491717	NA	86.5687	0.420459	0.200285	2.09931	0.0357898	0.191747	NA	86.5687	0.260122	0.204182	1.27397	0.202675	0.314946	NA	CDS	with_protein	GCF_001618925.1	Primary Assembly	chromosome	NA	NZ_CP015117.1	216960	218804	+	WP_003103645.1	WP_003103645.1	NA	copper resistance system multicopper oxidase		NA	1845	614		NA	NA
A4W92_RS00985	31.0807	-0.291482	0.295304	-0.987056	0.323615	0.572491	NA	31.0807	0.0856178	0.28325	0.302269	0.762447	0.899429	NA	31.0807	-0.505546	0.303028	-1.66831	0.0952534	0.174655	NA	CDS	with_protein	GCF_001618925.1	Primary Assembly	chromosome	NA	NZ_CP015117.1	218801	219856	+	WP_016851689.1	WP_016851689.1	NA	copper resistance protein B		NA	1056	351		K07233	copper resistance protein B
A4W92_RS00990	573.492	-0.0467002	0.151363	-0.308531	0.757678	0.876665	NA	573.492	0.0442209	0.150787	0.293268	0.769317	0.901963	NA	573.492	-0.0394968	0.151471	-0.260755	0.794281	0.858727	NA	CDS	with_protein	GCF_001618925.1	Primary Assembly	chromosome	NA	NZ_CP015117.1	219876	221099	-	WP_003088736.1	WP_003088736.1	NA	DUF2235 domain-containing protein		NA	1224	407		NA	NA
A4W92_RS00995	1540.62	3.53167	0.604006	5.84708	5.0029e-09	5.44861e-07	Significant	1540.62	3.47944	0.603991	5.76076	8.37376e-09	7.99825e-07	Significant	1540.62	3.76555	0.603967	6.23468	4.5269e-10	5.86897e-09	Significant	CDS	with_protein	GCF_001618925.1	Primary Assembly	chromosome	NA	NZ_CP015117.1	221302	222483	-	WP_016851690.1	WP_016851690.1	NA	aminotransferase class V-fold PLP-dependent enzyme		NA	1182	393		K04487	cysteine desulfurase [EC:2.8.1.7]
A4W92_RS01000	111.396	0.218121	0.200536	1.08769	0.276733	0.522417	NA	111.396	0.249556	0.199114	1.25333	0.210086	0.49816	NA	111.396	0.0992424	0.202288	0.490599	0.62371	0.72578	NA	CDS	with_protein	GCF_001618925.1	Primary Assembly	chromosome	NA	NZ_CP015117.1	222629	224239	-	WP_016851691.1	WP_016851691.1	NA	ABC transporter ATP-binding protein		NA	1611	536		K02031	peptide/nickel transport system ATP-binding protein
A4W92_RS01000	111.396	0.218121	0.200536	1.08769	0.276733	0.522417	NA	111.396	0.249556	0.199114	1.25333	0.210086	0.49816	NA	111.396	0.0992424	0.202288	0.490599	0.62371	0.72578	NA	CDS	with_protein	GCF_001618925.1	Primary Assembly	chromosome	NA	NZ_CP015117.1	222629	224239	-	WP_016851691.1	WP_016851691.1	NA	ABC transporter ATP-binding protein		NA	1611	536		K02032	peptide/nickel transport system ATP-binding protein
A4W92_RS01005	27.7189	-0.00110325	0.321778	-0.0034286	0.997264	0.998598	NA	27.7189	0.431728	0.308224	1.4007	0.161305	0.435729	NA	27.7189	-0.0329045	0.323811	-0.101616	0.919061	0.946378	NA	CDS	with_protein	GCF_001618925.1	Primary Assembly	chromosome	NA	NZ_CP015117.1	224241	225257	-	WP_003103639.1	WP_003103639.1	NA	ABC transporter permease		NA	1017	338		K02034	peptide/nickel transport system permease protein
A4W92_RS01005	27.7189	-0.00110325	0.321778	-0.0034286	0.997264	0.998598	NA	27.7189	0.431728	0.308224	1.4007	0.161305	0.435729	NA	27.7189	-0.0329045	0.323811	-0.101616	0.919061	0.946378	NA	CDS	with_protein	GCF_001618925.1	Primary Assembly	chromosome	NA	NZ_CP015117.1	224241	225257	-	WP_003103639.1	WP_003103639.1	NA	ABC transporter permease		NA	1017	338		K13895	microcin C transport system permease protein
A4W92_RS01010	32.4277	0.610915	0.351385	1.73859	0.0821061	0.252472	NA	32.4277	0.395837	0.353308	1.12037	0.262554	0.558258	NA	32.4277	0.169026	0.36123	0.467918	0.639843	0.738411	NA	CDS	without_protein	GCF_001618925.1	Primary Assembly	chromosome	NA	NZ_CP015117.1	225259	226155	-			NA	microcin C ABC transporter permease YejB	yejB	NA	897	NA	partial;pseudo	K13894	microcin C transport system permease protein
A4W92_RS01010	32.4277	0.610915	0.351385	1.73859	0.0821061	0.252472	NA	32.4277	0.395837	0.353308	1.12037	0.262554	0.558258	NA	32.4277	0.169026	0.36123	0.467918	0.639843	0.738411	NA	CDS	without_protein	GCF_001618925.1	Primary Assembly	chromosome	NA	NZ_CP015117.1	225259	226155	-			NA	microcin C ABC transporter permease YejB	yejB	NA	897	NA	partial;pseudo	K02033	peptide/nickel transport system permease protein
A4W92_RS01015	2.48329	4.28779	4.27105	1.00392	0.315417	NA	NA	2.48329	4.58426	4.2651	1.07483	0.28245	NA	NA	2.48329	3.48246	4.29025	0.811716	0.416954	NA	NA	CDS	without_protein	GCF_001618925.1	Primary Assembly	chromosome	NA	NZ_CP015117.1	226146	226577	+			NA	peptide ABC transporter permease		NA	432	NA	partial;pseudo	NA	NA
A4W92_RS01020	59.9641	0.505701	0.230954	2.18962	0.028552	0.130355	NA	59.9641	0.222871	0.233733	0.953527	0.340323	0.63388	NA	59.9641	0.19583	0.236668	0.827446	0.407984	0.533821	NA	CDS	with_protein	GCF_001618925.1	Primary Assembly	chromosome	NA	NZ_CP015117.1	226720	228528	-	WP_003103635.1	WP_003103635.1	NA	extracellular solute-binding protein		NA	1809	602		K13893	microcin C transport system substrate-binding protein
A4W92_RS01025	88.7984	0.59261	0.227851	2.60086	0.00929899	0.0636828	NA	88.7984	0.559918	0.226982	2.46679	0.0136329	0.111525	NA	88.7984	0.787777	0.226159	3.48329	0.000495293	0.00191603	NA	CDS	with_protein	GCF_001618925.1	Primary Assembly	chromosome	NA	NZ_CP015117.1	228532	231489	-	WP_003160164.1	WP_003160164.1	NA	TonB-dependent receptor		NA	2958	985		K02014	iron complex outermembrane recepter protein
A4W92_RS01030	261.944	-0.205616	0.149844	-1.37221	0.169999	0.393164	NA	261.944	0.22064	0.1459	1.51227	0.130465	0.387905	NA	261.944	0.821657	0.143521	5.72498	1.03447e-08	1.06102e-07	NA	CDS	with_protein	GCF_001618925.1	Primary Assembly	chromosome	NA	NZ_CP015117.1	231752	232654	-	WP_003107805.1	WP_003107805.1	NA	LysR family transcriptional regulator		NA	903	300		K18900	LysR family transcriptional regulator, regulator for bpeEF and oprC
A4W92_RS01035	26.8348	0.129882	0.331119	0.392252	0.694872	0.846681	NA	26.8348	0.17093	0.327147	0.522486	0.601332	0.821014	NA	26.8348	0.511675	0.322092	1.5886	0.112151	0.199651	NA	CDS	with_protein	GCF_001618925.1	Primary Assembly	chromosome	NA	NZ_CP015117.1	232795	234180	+	WP_043884908.1	WP_043884908.1	NA	MFS transporter		NA	1386	461		NA	NA
A4W92_RS01040	295.724	0.385196	0.184072	2.09264	0.0363816	0.150919	NA	295.724	0.414377	0.183402	2.25939	0.0238592	0.154832	NA	295.724	0.903546	0.182118	4.96131	7.00198e-07	5.01313e-06	NA	CDS	with_protein	GCF_001618925.1	Primary Assembly	chromosome	NA	NZ_CP015117.1	234187	235074	-	WP_003114874.1	WP_003114874.1	NA	transcriptional regulator CynR	cynR	NA	888	295		K11921	LysR family transcriptional regulator, cyn operon transcriptional activator
A4W92_RS01045	35.4285	0.274095	0.276882	0.989937	0.322205	0.570919	NA	35.4285	0.216708	0.275878	0.785522	0.432147	0.709376	NA	35.4285	0.180715	0.279986	0.645442	0.518641	0.634166	NA	CDS	with_protein	GCF_001618925.1	Primary Assembly	chromosome	NA	NZ_CP015117.1	235189	235851	+	WP_003107081.1	WP_003107081.1	NA	carbonic anhydrase CynT	cynT	NA	663	220		K01673	carbonic anhydrase [EC:4.2.1.1]
A4W92_RS01050	185.752	0.0853128	0.1974	0.432184	0.665608	0.828418	NA	185.752	-0.271999	0.198878	-1.36767	0.171416	0.450696	NA	185.752	-0.628288	0.202896	-3.0966	0.00195754	0.00641427	NA	CDS	with_protein	GCF_001618925.1	Primary Assembly	chromosome	NA	NZ_CP015117.1	235891	236361	+	WP_003088707.1	WP_003088707.1	NA	cyanase	cynS	NA	471	156		K01725	cyanate lyase [EC:4.2.1.104]
A4W92_RS01055	110.263	2.81571	0.605373	4.6512	3.30005e-06	0.000188329	Significant	110.263	2.20012	0.606704	3.62634	0.000287462	0.00767359	Significant	110.263	2.12498	0.607539	3.49769	0.00046931	0.0018296	Significant	CDS	with_protein	GCF_001618925.1	Primary Assembly	chromosome	NA	NZ_CP015117.1	236399	237352	-	WP_016851692.1	WP_016851692.1	NA	FecR family protein		NA	954	317		K07165	transmembrane sensor
A4W92_RS01060	150.807	3.25618	0.645371	5.04544	4.52483e-07	3.30533e-05	Significant	150.807	2.86629	0.645888	4.43775	9.09032e-06	0.000451781	Significant	150.807	3.05784	0.645837	4.73469	2.19395e-06	1.39039e-05	Significant	CDS	with_protein	GCF_001618925.1	Primary Assembly	chromosome	NA	NZ_CP015117.1	237349	237855	-	WP_003088700.1	WP_003088700.1	NA	sigma-70 family RNA polymerase sigma factor		NA	507	168		K03088	RNA polymerase sigma-70 factor, ECF subfamily
A4W92_RS01060	150.807	3.25618	0.645371	5.04544	4.52483e-07	3.30533e-05	Significant	150.807	2.86629	0.645888	4.43775	9.09032e-06	0.000451781	Significant	150.807	3.05784	0.645837	4.73469	2.19395e-06	1.39039e-05	Significant	CDS	with_protein	GCF_001618925.1	Primary Assembly	chromosome	NA	NZ_CP015117.1	237349	237855	-	WP_003088700.1	WP_003088700.1	NA	sigma-70 family RNA polymerase sigma factor		NA	507	168		K23514	RNA polymerase sigma-19 factor, ECF subfamily
A4W92_RS01065	1847.63	-0.0987499	0.124131	-0.79553	0.426305	0.663092	NA	1847.63	-0.0471082	0.123931	-0.380117	0.703858	0.8727	NA	1847.63	0.382843	0.123668	3.09574	0.00196322	0.00642322	NA	CDS	with_protein	GCF_001618925.1	Primary Assembly	chromosome	NA	NZ_CP015117.1	238183	240177	+	WP_016851693.1	WP_016851693.1	NA	alkaline phosphatase family protein		NA	1995	664		NA	NA
A4W92_RS01070	42.9192	-0.00440671	0.291604	-0.015112	0.987943	0.996762	NA	42.9192	0.46856	0.279408	1.67698	0.0935472	0.324732	NA	42.9192	0.840459	0.275707	3.04838	0.0023008	0.00738055	NA	CDS	with_protein	GCF_001618925.1	Primary Assembly	chromosome	NA	NZ_CP015117.1	240235	240531	-	WP_003118540.1	WP_003118540.1	NA	antibiotic biosynthesis monooxygenase		NA	297	98		NA	NA
A4W92_RS01075	538.959	0.00110652	0.147449	0.00750444	0.994012	0.997053	NA	538.959	-0.135442	0.147501	-0.918243	0.358492	0.649892	NA	538.959	-0.315282	0.148627	-2.12129	0.0338973	0.0740917	NA	CDS	with_protein	GCF_001618925.1	Primary Assembly	chromosome	NA	NZ_CP015117.1	241062	242051	+	WP_016851694.1	WP_016851694.1	NA	AraC family transcriptional regulator CmrA	cmrA	NA	990	329		NA	NA
A4W92_RS01080	195.042	-0.00279894	0.192469	-0.0145423	0.988397	0.996773	NA	195.042	-0.052749	0.192044	-0.274671	0.783569	0.908489	NA	195.042	0.134586	0.191856	0.701496	0.482993	0.603718	NA	CDS	with_protein	GCF_001618925.1	Primary Assembly	chromosome	NA	NZ_CP015117.1	242139	243491	+	WP_014602991.1	WP_014602991.1	NA	hypothetical protein		NA	1353	450		NA	NA
A4W92_RS01085	740.461	-0.273587	0.148186	-1.84624	0.0648577	0.21949	NA	740.461	-0.123009	0.147534	-0.833767	0.404412	0.687287	NA	740.461	0.143214	0.147317	0.972151	0.330976	0.459271	NA	CDS	with_protein	GCF_001618925.1	Primary Assembly	chromosome	NA	NZ_CP015117.1	243550	243810	+	WP_003106504.1	WP_003106504.1	NA	membrane protein insertion efficiency factor YidD	yidD	NA	261	86		K08998	uncharacterized protein
A4W92_RS01090	3983.7	-0.177321	0.0944361	-1.87768	0.0604247	0.210031	NA	3983.7	-0.118596	0.0943157	-1.25744	0.208594	0.496935	NA	3983.7	-0.0497132	0.0943787	-0.526742	0.598373	0.704267	NA	CDS	with_protein	GCF_001618925.1	Primary Assembly	chromosome	NA	NZ_CP015117.1	243985	245859	+	WP_016851695.1	WP_016851695.1	NA	transglutaminase family protein		NA	1875	624		NA	NA
A4W92_RS01095	553.164	-0.127836	0.144871	-0.882414	0.377553	0.622329	NA	553.164	-0.0465408	0.144311	-0.322504	0.747071	0.892329	NA	553.164	-0.625842	0.146816	-4.26276	2.01917e-05	0.000106708	NA	CDS	with_protein	GCF_001618925.1	Primary Assembly	chromosome	NA	NZ_CP015117.1	246017	246919	-	WP_016851696.1	WP_016851696.1	NA	RluA family pseudouridine synthase		NA	903	300		K06177	tRNA pseudouridine32 synthase / 23S rRNA pseudouridine746 synthase [EC:5.4.99.28 5.4.99.29]
A4W92_RS01100	3449.27	-0.47576	0.184281	-2.58171	0.00983134	0.065946	NA	3449.27	-0.305274	0.184167	-1.65759	0.0974007	0.330968	NA	3449.27	-0.741529	0.184429	-4.02067	5.8034e-05	0.000276894	NA	CDS	with_protein	GCF_001618925.1	Primary Assembly	chromosome	NA	NZ_CP015117.1	247040	248269	-	WP_003114881.1	WP_003114881.1	NA	serine/threonine transporter SstT	sstT	NA	1230	409		K07862	serine/threonine transporter
A4W92_RS01105	590.548	1.26133	0.285811	4.41318	1.01862e-05	0.000461035	Significant	590.548	0.596885	0.286376	2.08427	0.0371355	0.19438	NA	590.548	-0.608492	0.289222	-2.1039	0.0353875	0.0766389	NA	CDS	with_protein	GCF_001618925.1	Primary Assembly	chromosome	NA	NZ_CP015117.1	248757	250127	-	WP_003106497.1	WP_003106497.1	NA	APC family permease		NA	1371	456		K14052	putrescine importer
A4W92_RS01110	3501.18	0.718343	0.262047	2.74127	0.00612017	0.0490761	NA	3501.18	0.341803	0.262098	1.30411	0.192197	0.47609	NA	3501.18	-1.06985	0.262719	-4.07223	4.65654e-05	0.000226331	Significant	CDS	with_protein	GCF_001618925.1	Primary Assembly	chromosome	NA	NZ_CP015117.1	250284	251660	-	WP_016561829.1	WP_016561829.1	NA	glutamine synthetase family protein		NA	1377	458		K01915	glutamine synthetase [EC:6.3.1.2]
A4W92_RS01115	361.673	-0.18623	0.160152	-1.16283	0.244898	0.489102	NA	361.673	-0.298782	0.160133	-1.86584	0.0620643	0.263289	NA	361.673	-1.15546	0.165639	-6.97577	3.04191e-12	5.48248e-11	Significant	CDS	with_protein	GCF_001618925.1	Primary Assembly	chromosome	NA	NZ_CP015117.1	252166	252924	+	WP_003113515.1	WP_003113515.1	NA	AzlC family ABC transporter permease		NA	759	252		NA	NA
A4W92_RS01120	127.908	-0.189643	0.16992	-1.11607	0.26439	0.509228	NA	127.908	-0.30665	0.170003	-1.80379	0.0712639	0.284278	NA	127.908	-1.30942	0.186642	-7.01569	2.28812e-12	4.20905e-11	Significant	CDS	with_protein	GCF_001618925.1	Primary Assembly	chromosome	NA	NZ_CP015117.1	252909	253223	+	WP_003088669.1	WP_003088669.1	NA	AzlD domain-containing protein		NA	315	104		NA	NA
A4W92_RS01125	129.323	0.311548	0.208409	1.49489	0.134944	0.344551	NA	129.323	0.393911	0.206697	1.90574	0.0566835	0.24857	NA	129.323	0.592037	0.206344	2.86918	0.00411541	0.0123205	NA	CDS	without_protein	GCF_001618925.1	Primary Assembly	chromosome	NA	NZ_CP015117.1	253456	253848	-			NA	methyltransferase domain-containing protein		NA	393	NA	partial;pseudo	NA	NA
A4W92_RS01135	1974.23	0.166811	0.109051	1.52966	0.126101	0.328722	NA	1974.23	0.298875	0.108773	2.74769	0.00600159	0.0670468	NA	1974.23	0.354421	0.108888	3.25492	0.00113425	0.00399164	NA	CDS	with_protein	GCF_001618925.1	Primary Assembly	chromosome	NA	NZ_CP015117.1	253915	255077	+	WP_086009751.1	WP_086009751.1	NA	IS3 family transposase		NA	1164	387	ribosomal_slippage	K07497	putative transposase
A4W92_RS01135	1974.23	0.166811	0.109051	1.52966	0.126101	0.328722	NA	1974.23	0.298875	0.108773	2.74769	0.00600159	0.0670468	NA	1974.23	0.354421	0.108888	3.25492	0.00113425	0.00399164	NA	CDS	with_protein	GCF_001618925.1	Primary Assembly	chromosome	NA	NZ_CP015117.1	253915	255077	+	WP_086009751.1	WP_086009751.1	NA	IS3 family transposase		NA	1164	387	ribosomal_slippage	K07483	transposase
A4W92_RS01140	867.342	0.139703	0.121719	1.14775	0.251072	0.495525	NA	867.342	-0.0535979	0.121885	-0.43974	0.660125	0.853319	NA	867.342	0.0346792	0.12206	0.284117	0.776321	0.84458	NA	CDS	with_protein	GCF_001618925.1	Primary Assembly	chromosome	NA	NZ_CP015117.1	255951	257609	+	WP_016851699.1	WP_016851699.1	NA	thiamine pyrophosphate-binding protein		NA	1659	552		K01652	acetolactate synthase I/II/III large subunit [EC:2.2.1.6]
A4W92_RS01145	956.454	0.217425	0.247847	0.877253	0.380349	0.624596	NA	956.454	0.200162	0.247741	0.807947	0.419121	0.698878	NA	956.454	0.356898	0.247751	1.44055	0.149712	0.250564	NA	CDS	with_protein	GCF_001618925.1	Primary Assembly	chromosome	NA	NZ_CP015117.1	257617	258291	-	WP_003100350.1	WP_003100350.1	NA	class I SAM-dependent methyltransferase		NA	675	224		K15256	tRNA (cmo5U34)-methyltransferase [EC:2.1.1.-]
A4W92_RS01150	2864.27	0.290283	0.211347	1.37349	0.1696	0.392695	NA	2864.27	0.288221	0.211299	1.36405	0.172553	0.452905	NA	2864.27	0.502256	0.211282	2.37719	0.0174452	0.0426955	NA	CDS	with_protein	GCF_001618925.1	Primary Assembly	chromosome	NA	NZ_CP015117.1	258291	259199	-	WP_003100352.1	WP_003100352.1	NA	siderophore-interacting protein		NA	909	302		NA	NA
A4W92_RS01155	1023.16	-0.0177475	0.0934394	-0.189936	0.849359	0.931806	NA	1023.16	0.1939	0.0925039	2.09613	0.0360711	0.192051	NA	1023.16	0.780086	0.091554	8.5205	1.58865e-17	5.26338e-16	NA	CDS	with_protein	GCF_001618925.1	Primary Assembly	chromosome	NA	NZ_CP015117.1	259334	260758	-	WP_003100354.1	WP_003100354.1	NA	PLP-dependent aminotransferase family protein		NA	1425	474		NA	NA
A4W92_RS01160	33.8852	-0.0676586	0.289658	-0.233581	0.81531	0.91165	NA	33.8852	0.0238574	0.28458	0.0838338	0.933189	0.974717	NA	33.8852	0.437492	0.278247	1.57232	0.115877	0.205015	NA	CDS	with_protein	GCF_001618925.1	Primary Assembly	chromosome	NA	NZ_CP015117.1	260938	261192	+	WP_003100355.1	WP_003100355.1	NA	DUF1127 domain-containing protein		NA	255	84		NA	NA
A4W92_RS01165	82.311	0.237699	0.238121	0.998226	0.31817	0.566202	NA	82.311	0.120752	0.238225	0.506881	0.612238	0.826223	NA	82.311	0.695059	0.233374	2.9783	0.00289849	0.00906015	NA	CDS	with_protein	GCF_001618925.1	Primary Assembly	chromosome	NA	NZ_CP015117.1	261189	261446	+	WP_016851700.1	WP_016851700.1	NA	hypothetical protein		NA	258	85		NA	NA
A4W92_RS01170	129.942	0.33082	0.204252	1.61966	0.105305	0.293111	NA	129.942	0.0359893	0.205899	0.174791	0.861244	0.943361	NA	129.942	0.367168	0.204298	1.79722	0.0723008	0.139243	NA	CDS	with_protein	GCF_001618925.1	Primary Assembly	chromosome	NA	NZ_CP015117.1	261521	261820	-	WP_003118549.1	WP_003118549.1	NA	winged helix-turn-helix domain-containing protein		NA	300	99		NA	NA
A4W92_RS01175	176.721	0.290934	0.192446	1.51177	0.130592	0.337202	NA	176.721	0.326426	0.191319	1.70619	0.0879732	0.312642	NA	176.721	0.910256	0.188629	4.82565	1.39547e-06	9.23796e-06	NA	CDS	with_protein	GCF_001618925.1	Primary Assembly	chromosome	NA	NZ_CP015117.1	261844	262317	-	WP_003100361.1	WP_003100361.1	NA	Lrp/AsnC family transcriptional regulator		NA	474	157		K05800	Lrp/AsnC family transcriptional regulator
A4W92_RS01175	176.721	0.290934	0.192446	1.51177	0.130592	0.337202	NA	176.721	0.326426	0.191319	1.70619	0.0879732	0.312642	NA	176.721	0.910256	0.188629	4.82565	1.39547e-06	9.23796e-06	NA	CDS	with_protein	GCF_001618925.1	Primary Assembly	chromosome	NA	NZ_CP015117.1	261844	262317	-	WP_003100361.1	WP_003100361.1	NA	Lrp/AsnC family transcriptional regulator		NA	474	157		K03719	Lrp/AsnC family transcriptional regulator, leucine-responsive regulatory protein
A4W92_RS01180	681.44	1.04037	0.569954	1.82536	0.067946	0.225109	NA	681.44	-0.68574	0.570932	-1.20109	0.229717	0.519904	NA	681.44	-0.8132	0.571263	-1.42351	0.154588	0.256181	NA	CDS	with_protein	GCF_001618925.1	Primary Assembly	chromosome	NA	NZ_CP015117.1	262450	262842	+	WP_003088646.1	WP_003088646.1	NA	hypothetical protein		NA	393	130		NA	NA
A4W92_RS01185	900.641	0.660749	0.27906	2.36776	0.0178959	0.0975334	NA	900.641	0.518236	0.279082	1.85693	0.0633211	0.265488	NA	900.641	1.60764	0.278313	5.77637	7.63278e-09	8.01313e-08	Significant	CDS	with_protein	GCF_001618925.1	Primary Assembly	chromosome	NA	NZ_CP015117.1	262996	263997	+	WP_003100363.1	WP_003100363.1	NA	bile acid:sodium symporter		NA	1002	333		K14347	solute carrier family 10 (sodium/bile acid cotransporter), member 7
A4W92_RS01190	5400.67	0.224561	0.11394	1.97087	0.0487385	0.18396	NA	5400.67	0.108343	0.113937	0.950901	0.341655	0.635393	NA	5400.67	0.0752268	0.114017	0.659785	0.509392	0.627408	NA	CDS	with_protein	GCF_001618925.1	Primary Assembly	chromosome	NA	NZ_CP015117.1	264052	265407	-	WP_003100366.1	WP_003100366.1	NA	glutathione-disulfide reductase	gorA	NA	1356	451		K00383	glutathione reductase (NADPH) [EC:1.8.1.7]
A4W92_RS01195	375.239	-0.200907	0.136066	-1.47654	0.139798	0.351411	NA	375.239	-0.179093	0.135405	-1.32265	0.185952	0.468754	NA	375.239	-0.162062	0.136083	-1.1909	0.233692	0.352412	NA	CDS	with_protein	GCF_001618925.1	Primary Assembly	chromosome	NA	NZ_CP015117.1	265552	265974	+	WP_003100368.1	WP_003100368.1	NA	VOC family protein		NA	423	140		NA	NA
A4W92_RS01200	5434.99	0.0141246	0.157982	0.0894068	0.928759	0.971919	NA	5434.99	0.13162	0.157907	0.833532	0.404545	0.687322	NA	5434.99	0.668237	0.157813	4.23436	2.29208e-05	0.000118914	NA	CDS	with_protein	GCF_001618925.1	Primary Assembly	chromosome	NA	NZ_CP015117.1	266155	266994	-	WP_003088639.1	WP_003088639.1	NA	UTP--glucose-1-phosphate uridylyltransferase GalU	galU	NA	840	279		K00963	UTP--glucose-1-phosphate uridylyltransferase [EC:2.7.7.9]
A4W92_RS01205	81.9351	-0.34087	0.198957	-1.71328	0.0866606	0.261774	NA	81.9351	-0.214357	0.195311	-1.09752	0.272415	0.567578	NA	81.9351	-0.0957584	0.195669	-0.489391	0.624565	0.72664	NA	CDS	with_protein	GCF_001618925.1	Primary Assembly	chromosome	NA	NZ_CP015117.1	267042	268403	-	WP_016253509.1	WP_016253509.1	NA	UDP-glucose 6-dehydrogenase		NA	1362	453		K00012	UDPglucose 6-dehydrogenase [EC:1.1.1.22]
A4W92_RS01210	32.1334	0.618636	0.314744	1.96552	0.0493539	0.185665	NA	32.1334	0.511531	0.314862	1.62462	0.104243	0.341867	NA	32.1334	1.0117	0.307292	3.29231	0.000993678	0.00355716	Significant	CDS	with_protein	GCF_001618925.1	Primary Assembly	chromosome	NA	NZ_CP015117.1	268557	268781	+	WP_003100372.1	WP_003100372.1	NA	DUF3203 family protein		NA	225	74		NA	NA
A4W92_RS01215	679.372	0.0135881	0.123397	0.110117	0.912317	0.964661	NA	679.372	0.145138	0.1227	1.18287	0.236861	0.529535	NA	679.372	0.027197	0.123487	0.220242	0.825683	0.881356	NA	CDS	with_protein	GCF_001618925.1	Primary Assembly	chromosome	NA	NZ_CP015117.1	268787	269419	-	WP_003088626.1	WP_003088626.1	NA	TetR family transcriptional regulator AmrR	amrR	NA	633	210		K18129	TetR/AcrR family transcriptional regulator, mexXY operon repressor
A4W92_RS01220	297.857	-0.22162	0.151475	-1.46308	0.143445	0.357568	NA	297.857	0.0834839	0.149122	0.559838	0.57559	0.809028	NA	297.857	0.143107	0.149614	0.956511	0.338814	0.466206	NA	CDS	with_protein	GCF_001618925.1	Primary Assembly	chromosome	NA	NZ_CP015117.1	269584	270774	+	WP_003118551.1	WP_003118551.1	NA	multidrug efflux RND transporter periplasmic adaptor subunit MexX	mexX	NA	1191	396		K18094	membrane fusion protein, multidrug efflux system
A4W92_RS01220	297.857	-0.22162	0.151475	-1.46308	0.143445	0.357568	NA	297.857	0.0834839	0.149122	0.559838	0.57559	0.809028	NA	297.857	0.143107	0.149614	0.956511	0.338814	0.466206	NA	CDS	with_protein	GCF_001618925.1	Primary Assembly	chromosome	NA	NZ_CP015117.1	269584	270774	+	WP_003118551.1	WP_003118551.1	NA	multidrug efflux RND transporter periplasmic adaptor subunit MexX	mexX	NA	1191	396		K03585	membrane fusion protein, multidrug efflux system
A4W92_RS01225	636.926	-0.0114267	0.142534	-0.0801685	0.936103	0.974793	NA	636.926	0.040012	0.142087	0.281601	0.778249	0.906351	NA	636.926	-0.00200609	0.14263	-0.014065	0.988778	0.992038	NA	CDS	with_protein	GCF_001618925.1	Primary Assembly	chromosome	NA	NZ_CP015117.1	270790	273927	+	WP_016851701.1	WP_016851701.1	NA	multidrug efflux RND transporter permease subunit MexY	mexY	NA	3138	1045		K18095	multidrug efflux pump
A4W92_RS01225	636.926	-0.0114267	0.142534	-0.0801685	0.936103	0.974793	NA	636.926	0.040012	0.142087	0.281601	0.778249	0.906351	NA	636.926	-0.00200609	0.14263	-0.014065	0.988778	0.992038	NA	CDS	with_protein	GCF_001618925.1	Primary Assembly	chromosome	NA	NZ_CP015117.1	270790	273927	+	WP_016851701.1	WP_016851701.1	NA	multidrug efflux RND transporter permease subunit MexY	mexY	NA	3138	1045		K18138	multidrug efflux pump
A4W92_RS01230	21.8286	0.00415115	0.391963	0.0105907	0.99155	NA	NA	21.8286	-0.150697	0.393372	-0.383091	0.701652	0.872321	NA	21.8286	0.0642308	0.391377	0.164115	0.869641	0.912976	NA	CDS	with_protein	GCF_001618925.1	Primary Assembly	chromosome	NA	NZ_CP015117.1	273927	274145	+	WP_003113507.1	WP_003113507.1	NA	hypothetical protein		NA	219	72		NA	NA
A4W92_RS01235	717.933	0.272724	0.125697	2.16969	0.0300303	0.134829	NA	717.933	0.173202	0.125651	1.37844	0.168068	0.445339	NA	717.933	-0.00157483	0.12657	-0.0124423	0.990073	0.992779	NA	CDS	with_protein	GCF_001618925.1	Primary Assembly	chromosome	NA	NZ_CP015117.1	274168	275097	-	WP_003088602.1	WP_003088602.1	NA	YjiK family protein		NA	930	309		NA	NA
A4W92_RS01240	821.994	0.00563379	0.156697	0.0359535	0.971319	0.990687	NA	821.994	-0.0187648	0.15651	-0.119895	0.904566	0.963303	NA	821.994	0.223727	0.156367	1.43078	0.152493	0.254061	NA	CDS	with_protein	GCF_001618925.1	Primary Assembly	chromosome	NA	NZ_CP015117.1	275290	275694	+	WP_003124726.1	WP_003124726.1	NA	liu genes transcriptional regulator LiuR	liuR	NA	405	134		NA	NA
A4W92_RS01245	2067.91	0.287726	0.166464	1.72846	0.0839059	0.256531	NA	2067.91	-0.10618	0.166648	-0.637148	0.524028	0.776548	NA	2067.91	0.0186787	0.16668	0.112063	0.910773	0.940795	NA	CDS	with_protein	GCF_001618925.1	Primary Assembly	chromosome	NA	NZ_CP015117.1	275743	276906	+	WP_016851702.1	WP_016851702.1	NA	isovaleryl-CoA dehydrogenase	liuA	NA	1164	387		K00253	isovaleryl-CoA dehydrogenase [EC:1.3.8.4]
A4W92_RS01250	686.645	-0.0941114	0.16382	-0.574481	0.565642	0.763243	NA	686.645	-0.477018	0.164421	-2.9012	0.00371731	0.0497768	NA	686.645	-0.19508	0.164137	-1.18852	0.234629	0.353331	NA	CDS	with_protein	GCF_001618925.1	Primary Assembly	chromosome	NA	NZ_CP015117.1	277029	278636	+	WP_003100387.1	WP_003100387.1	NA	methylcrotonyl-CoA carboxylase subunit beta	liuB	NA	1608	535		K01969	3-methylcrotonyl-CoA carboxylase beta subunit [EC:6.4.1.4]
A4W92_RS01255	235.694	-0.344281	0.191773	-1.79525	0.0726132	0.234235	NA	235.694	-0.66084	0.192954	-3.42486	0.000615122	0.0135749	NA	235.694	-0.438527	0.19256	-2.27735	0.0227654	0.0531705	NA	CDS	with_protein	GCF_001618925.1	Primary Assembly	chromosome	NA	NZ_CP015117.1	278650	279447	+	WP_003088598.1	WP_003088598.1	NA	gamma-carboxygeranoyl-CoA hydratase		NA	798	265		K13766	methylglutaconyl-CoA hydratase [EC:4.2.1.18]
A4W92_RS01260	717.856	-0.291392	0.160445	-1.81615	0.0693466	0.228239	NA	717.856	-0.375214	0.160365	-2.33975	0.0192966	0.135275	NA	717.856	-0.394403	0.160786	-2.45296	0.0141685	0.0355982	NA	CDS	with_protein	GCF_001618925.1	Primary Assembly	chromosome	NA	NZ_CP015117.1	279444	281411	+	WP_016851703.1	WP_016851703.1	NA	methylcrotonyl-CoA carboxylase subunit alpha	liuD	NA	1968	655		K01968	3-methylcrotonyl-CoA carboxylase alpha subunit [EC:6.4.1.4]
A4W92_RS01260	717.856	-0.291392	0.160445	-1.81615	0.0693466	0.228239	NA	717.856	-0.375214	0.160365	-2.33975	0.0192966	0.135275	NA	717.856	-0.394403	0.160786	-2.45296	0.0141685	0.0355982	NA	CDS	with_protein	GCF_001618925.1	Primary Assembly	chromosome	NA	NZ_CP015117.1	279444	281411	+	WP_016851703.1	WP_016851703.1	NA	methylcrotonyl-CoA carboxylase subunit alpha	liuD	NA	1968	655		K13777	geranyl-CoA carboxylase alpha subunit [EC:6.4.1.5]
A4W92_RS01265	417.106	-0.0233045	0.144973	-0.16075	0.87229	0.942123	NA	417.106	-0.00291266	0.144435	-0.0201659	0.983911	0.995473	NA	417.106	-0.0634505	0.145323	-0.436618	0.662388	0.755976	NA	CDS	with_protein	GCF_001618925.1	Primary Assembly	chromosome	NA	NZ_CP015117.1	281432	282334	+	WP_063174103.1	WP_063174103.1	NA	bifunctional 3-hydroxy-3-isohexenylglutaryl-CoA lyase/hydroxymethylglutaryl-CoA lyase	liuE	NA	903	300		K01640	hydroxymethylglutaryl-CoA lyase [EC:4.1.3.4]
A4W92_RS01270	1651.08	-0.0610622	0.189042	-0.323009	0.746689	0.871686	NA	1651.08	-0.180734	0.18904	-0.956066	0.339039	0.632559	NA	1651.08	0.160763	0.188904	0.851031	0.394752	0.520769	NA	CDS	with_protein	GCF_001618925.1	Primary Assembly	chromosome	NA	NZ_CP015117.1	282402	283205	-	WP_003111362.1	WP_003111362.1	NA	IclR family transcriptional regulator		NA	804	267		NA	NA
A4W92_RS01275	8605.72	0.214824	0.199703	1.07572	0.282054	0.529293	NA	8605.72	-0.40927	0.199776	-2.04865	0.0404968	0.204086	NA	8605.72	-0.0228301	0.199741	-0.114299	0.909001	0.939679	NA	CDS	with_protein	GCF_001618925.1	Primary Assembly	chromosome	NA	NZ_CP015117.1	283366	284664	+	WP_016851704.1	WP_016851704.1	NA	homogentisate 1,2-dioxygenase	hmgA	NA	1299	432		K00451	homogentisate 1,2-dioxygenase [EC:1.13.11.5]
A4W92_RS01280	5439.86	0.136139	0.275248	0.494605	0.620879	0.800488	NA	5439.86	-0.592755	0.275347	-2.15276	0.0313377	0.179679	NA	5439.86	-0.549593	0.275373	-1.99581	0.0459543	0.0957471	NA	CDS	with_protein	GCF_001618925.1	Primary Assembly	chromosome	NA	NZ_CP015117.1	284669	285967	+	WP_004343332.1	WP_004343332.1	NA	fumarylacetoacetase	fahA	NA	1299	432		K01555	fumarylacetoacetase [EC:3.7.1.2]
A4W92_RS01285	2123.17	0.290519	0.459937	0.631651	0.527615	0.737611	NA	2123.17	-0.54781	0.460108	-1.19061	0.233806	0.525925	NA	2123.17	-0.663999	0.460204	-1.44284	0.149066	0.249551	NA	CDS	with_protein	GCF_001618925.1	Primary Assembly	chromosome	NA	NZ_CP015117.1	285964	286602	+	WP_003100402.1	WP_003100402.1	NA	maleylacetoacetate isomerase	maiA	NA	639	212		K00799	glutathione S-transferase [EC:2.5.1.18]
A4W92_RS01285	2123.17	0.290519	0.459937	0.631651	0.527615	0.737611	NA	2123.17	-0.54781	0.460108	-1.19061	0.233806	0.525925	NA	2123.17	-0.663999	0.460204	-1.44284	0.149066	0.249551	NA	CDS	with_protein	GCF_001618925.1	Primary Assembly	chromosome	NA	NZ_CP015117.1	285964	286602	+	WP_003100402.1	WP_003100402.1	NA	maleylacetoacetate isomerase	maiA	NA	639	212		K01800	maleylacetoacetate isomerase [EC:5.2.1.2]
A4W92_RS01290	415.693	-0.199374	0.49452	-0.403166	0.686826	0.841711	NA	415.693	-0.63991	0.494904	-1.293	0.196011	0.480826	NA	415.693	-0.798901	0.495396	-1.61265	0.10682	0.192024	NA	CDS	with_protein	GCF_001618925.1	Primary Assembly	chromosome	NA	NZ_CP015117.1	286687	288039	+	WP_016851705.1	WP_016851705.1	NA	aromatic acid/H+ symport family MFS transporter		NA	1353	450		K08195	MFS transporter, AAHS family, 4-hydroxybenzoate transporter
A4W92_RS01295	1129.32	-0.0259472	0.101921	-0.254582	0.799046	0.900889	NA	1129.32	-0.10013	0.101829	-0.98332	0.32545	0.621711	NA	1129.32	-0.124158	0.102233	-1.21447	0.224569	0.341375	NA	CDS	with_protein	GCF_001618925.1	Primary Assembly	chromosome	NA	NZ_CP015117.1	288108	289553	+	WP_016851706.1	WP_016851706.1	NA	sigma-54-dependent transcriptional regulator HbcR	hbcR	NA	1446	481		NA	NA
A4W92_RS01300	129.948	-0.311679	0.214228	-1.45489	0.145698	0.360038	NA	129.948	-0.184415	0.212159	-0.869233	0.38472	0.672517	NA	129.948	-0.553763	0.217104	-2.55068	0.0107513	0.0281348	NA	CDS	with_protein	GCF_001618925.1	Primary Assembly	chromosome	NA	NZ_CP015117.1	289815	291206	+	WP_003088575.1	WP_003088575.1	NA	GntP family permease		NA	1392	463		NA	NA
A4W92_RS01305	188.482	0.17749	0.185587	0.956368	0.338886	0.586903	NA	188.482	0.273017	0.184182	1.48232	0.138255	0.399074	NA	188.482	0.313552	0.184936	1.69546	0.0899883	0.167014	NA	CDS	with_protein	GCF_001618925.1	Primary Assembly	chromosome	NA	NZ_CP015117.1	291240	292010	+	WP_003100413.1	WP_003100413.1	NA	3-hydroxybutyrate dehydrogenase	bdhA	NA	771	256		K00019	3-hydroxybutyrate dehydrogenase [EC:1.1.1.30]
A4W92_RS01310	197.54	-0.185343	0.14303	-1.29584	0.195031	0.428503	NA	197.54	-0.426389	0.144204	-2.95684	0.00310805	0.0439989	NA	197.54	-0.315448	0.144543	-2.18238	0.0290812	0.0652338	NA	CDS	with_protein	GCF_001618925.1	Primary Assembly	chromosome	NA	NZ_CP015117.1	292200	293624	-	WP_003100415.1	WP_003100415.1	NA	TIGR00366 family protein		NA	1425	474		K02106	short-chain fatty acids transporter
A4W92_RS01315	962.943	0.207717	0.119428	1.73927	0.0819881	0.252439	NA	962.943	0.161092	0.119274	1.3506	0.176822	0.457627	NA	962.943	0.457054	0.119011	3.84045	0.000122811	0.000547428	NA	CDS	with_protein	GCF_001618925.1	Primary Assembly	chromosome	NA	NZ_CP015117.1	293837	295018	-	WP_003121716.1	WP_003121716.1	NA	acetyl-CoA C-acetyltransferase		NA	1182	393		K00626	acetyl-CoA C-acetyltransferase [EC:2.3.1.9]
A4W92_RS01320	72.7183	-0.091165	0.209188	-0.435805	0.662978	0.826309	NA	72.7183	-0.047223	0.206835	-0.228312	0.819404	0.923062	NA	72.7183	-0.0261235	0.208743	-0.125147	0.900407	0.93349	NA	CDS	with_protein	GCF_001618925.1	Primary Assembly	chromosome	NA	NZ_CP015117.1	295168	295824	-	WP_003088567.1	WP_003088567.1	NA	CoA transferase subunit B		NA	657	218		K01029	3-oxoacid CoA-transferase subunit B [EC:2.8.3.5]
A4W92_RS01325	120.749	0.097597	0.199188	0.489973	0.624153	0.801431	NA	120.749	0.142868	0.197699	0.722654	0.469892	0.735189	NA	120.749	0.0231687	0.200381	0.115623	0.907951	0.938969	NA	CDS	with_protein	GCF_001618925.1	Primary Assembly	chromosome	NA	NZ_CP015117.1	295859	296557	-	WP_003088566.1	WP_003088566.1	NA	CoA transferase subunit A		NA	699	232		K01028	3-oxoacid CoA-transferase subunit A [EC:2.8.3.5]
A4W92_RS01330	404.832	0.402554	0.243044	1.6563	0.0976614	0.280706	NA	404.832	0.0434044	0.243567	0.178204	0.858563	0.942825	NA	404.832	-0.211142	0.244721	-0.862785	0.388256	0.515031	NA	CDS	with_protein	GCF_001618925.1	Primary Assembly	chromosome	NA	NZ_CP015117.1	296689	297609	+	WP_016851707.1	WP_016851707.1	NA	LysR family transcriptional regulator		NA	921	306		K17737	LysR family transcriptional regulator, carnitine catabolism transcriptional activator
A4W92_RS01335	1161.18	0.123339	0.0882875	1.39702	0.162407	0.383907	NA	1161.18	-0.0441792	0.0884069	-0.499726	0.617268	0.827802	NA	1161.18	0.141017	0.0883465	1.59618	0.110449	0.197278	NA	CDS	with_protein	GCF_001618925.1	Primary Assembly	chromosome	NA	NZ_CP015117.1	297677	299632	+	WP_016851708.1	WP_016851708.1	NA	acetoacetate--CoA ligase		NA	1956	651		K01907	acetoacetyl-CoA synthetase [EC:6.2.1.16]
A4W92_RS01340	230.58	-0.21598	0.135488	-1.59409	0.110916	0.303425	NA	230.58	-0.150007	0.134062	-1.11894	0.263166	0.558782	NA	230.58	0.0390044	0.133758	0.291605	0.770589	0.83981	NA	CDS	with_protein	GCF_001618925.1	Primary Assembly	chromosome	NA	NZ_CP015117.1	299690	299968	+	WP_003088559.1	WP_003088559.1	NA	peptidylprolyl isomerase		NA	279	92		NA	NA
A4W92_RS01345	402.329	0.076552	0.117811	0.649785	0.515831	0.72988	NA	402.329	0.287813	0.116124	2.4785	0.0131937	0.109596	NA	402.329	0.508801	0.11582	4.39303	1.11781e-05	6.1524e-05	NA	CDS	with_protein	GCF_001618925.1	Primary Assembly	chromosome	NA	NZ_CP015117.1	299987	300343	+	WP_003100422.1	WP_003100422.1	NA	MmcQ/YjbR family DNA-binding protein		NA	357	118		NA	NA
A4W92_RS01350	400.814	-0.0339912	0.124101	-0.273899	0.784162	0.892821	NA	400.814	-0.0532034	0.123651	-0.43027	0.666999	0.85677	NA	400.814	-0.116668	0.124736	-0.935316	0.349626	0.477291	NA	CDS	without_protein	GCF_001618925.1	Primary Assembly	chromosome	NA	NZ_CP015117.1	300622	301347	+			NA	MFS transporter		NA	726	NA	partial;pseudo	NA	NA
A4W92_RS01355	282.011	0.585175	0.12504	4.6799	2.87011e-06	0.000166912	NA	282.011	-0.166227	0.128912	-1.28946	0.197238	0.482866	NA	282.011	-0.342772	0.131556	-2.60553	0.00917324	0.0245557	NA	CDS	with_protein	GCF_001618925.1	Primary Assembly	chromosome	NA	NZ_CP015117.1	301380	303074	-	WP_003106469.1	WP_003106469.1	NA	ATP-binding protein		NA	1695	564		K20975	two-component system, sensor histidine kinase [EC:2.7.13.3]
A4W92_RS01360	700.988	0.428182	0.142132	3.01258	0.00259041	0.0267198	NA	700.988	-0.0762385	0.142959	-0.533287	0.593835	0.817172	NA	700.988	-0.395135	0.144346	-2.73742	0.00619234	0.0175286	NA	CDS	with_protein	GCF_001618925.1	Primary Assembly	chromosome	NA	NZ_CP015117.1	303058	304221	-	WP_003088548.1	WP_003088548.1	NA	iron-containing alcohol dehydrogenase		NA	1164	387		NA	NA
A4W92_RS01365	92.6858	0.227665	0.238489	0.954614	0.339773	0.58754	NA	92.6858	-0.248869	0.242286	-1.02717	0.304341	0.600722	NA	92.6858	-0.232161	0.243937	-0.951728	0.341235	0.469019	NA	CDS	with_protein	GCF_001618925.1	Primary Assembly	chromosome	NA	NZ_CP015117.1	304307	306133	-	WP_003162271.1	WP_003162271.1	NA	S9 family peptidase		NA	1827	608		NA	NA
A4W92_RS01370	179.201	0.514146	0.213541	2.40772	0.0160524	0.090966	NA	179.201	-0.0352343	0.215972	-0.163143	0.870406	0.946763	NA	179.201	-0.207778	0.218353	-0.951568	0.341316	0.469027	NA	CDS	with_protein	GCF_001618925.1	Primary Assembly	chromosome	NA	NZ_CP015117.1	306138	307283	-	WP_003119136.1	WP_003119136.1	NA	pyrroloquinoline quinone biosynthesis protein PqqE	pqqE	NA	1146	381		K06139	PqqA peptide cyclase [EC:1.21.98.4]
A4W92_RS01375	83.2195	0.323219	0.223993	1.44299	0.149025	0.363933	NA	83.2195	-0.170882	0.228771	-0.746957	0.455089	0.725982	NA	83.2195	0.0339722	0.227994	0.149005	0.88155	0.921755	NA	CDS	with_protein	GCF_001618925.1	Primary Assembly	chromosome	NA	NZ_CP015117.1	307255	307533	-	WP_003088542.1	WP_003088542.1	NA	pyrroloquinoline quinone biosynthesis peptide chaperone PqqD	pqqD	NA	279	92		K06138	pyrroloquinoline quinone biosynthesis protein D
A4W92_RS01380	174.883	0.77036	0.199597	3.85957	0.000113586	0.00299726	NA	174.883	-0.148619	0.2045	-0.726742	0.467384	0.733159	NA	174.883	-0.28027	0.206968	-1.35417	0.175682	0.282504	NA	CDS	with_protein	GCF_001618925.1	Primary Assembly	chromosome	NA	NZ_CP015117.1	307530	308282	-	WP_003111679.1	WP_003111679.1	NA	pyrroloquinoline-quinone synthase PqqC	pqqC	NA	753	250		K06137	pyrroloquinoline-quinone synthase [EC:1.3.3.11]
A4W92_RS01385	322.78	0.540343	0.256456	2.10696	0.0351207	0.147734	NA	322.78	-0.363687	0.25852	-1.4068	0.159486	0.43292	NA	322.78	-0.701512	0.260548	-2.69244	0.00709304	0.0197553	NA	CDS	with_protein	GCF_001618925.1	Primary Assembly	chromosome	NA	NZ_CP015117.1	308292	309206	-	WP_003106464.1	WP_003106464.1	NA	pyrroloquinoline quinone biosynthesis protein PqqB	pqqB	NA	915	304		K06136	pyrroloquinoline quinone biosynthesis protein B
A4W92_RS01390	37.5878	0.0361814	0.267644	0.135185	0.892466	0.954961	NA	37.5878	-0.167834	0.270049	-0.621496	0.534274	0.784345	NA	37.5878	-0.136245	0.272668	-0.499673	0.617305	0.721153	NA	CDS	with_protein	GCF_001618925.1	Primary Assembly	chromosome	NA	NZ_CP015117.1	309259	309330	-	WP_003106462.1	WP_003106462.1	NA	pyrroloquinoline quinone precursor peptide PqqA	pqqA	NA	72	23		K06135	pyrroloquinoline quinone biosynthesis protein A
A4W92_RS01395	62.6974	-0.48415	0.387719	-1.24871	0.21177	0.449576	NA	62.6974	-2.07867	0.409938	-5.0707	3.96351e-07	2.81732e-05	Significant	62.6974	-0.925542	0.39278	-2.35639	0.0184535	0.0446032	NA	CDS	with_protein	GCF_001618925.1	Primary Assembly	chromosome	NA	NZ_CP015117.1	309688	311208	-	WP_049284278.1	WP_049284278.1	NA	aldehyde dehydrogenase		NA	1521	506		K00138	aldehyde dehydrogenase [EC:1.2.1.-]
A4W92_RS01400	24.6643	-0.155366	0.357313	-0.434819	0.663694	NA	NA	24.6643	-1.22202	0.386893	-3.15854	0.00158562	0.0273902	Significant	24.6643	-0.84562	0.377925	-2.23753	0.0252516	0.057909	NA	CDS	with_protein	GCF_001618925.1	Primary Assembly	chromosome	NA	NZ_CP015117.1	311295	311732	-	WP_003107652.1	WP_003107652.1	NA	cytochrome c-550 PedF	pedF	NA	438	145		NA	NA
A4W92_RS01405	80.2546	0.199243	0.26754	0.744722	0.45644	0.685919	NA	80.2546	-0.26493	0.271105	-0.97722	0.32846	0.623729	NA	80.2546	-0.683167	0.278931	-2.44923	0.0143162	0.0359403	NA	CDS	with_protein	GCF_001618925.1	Primary Assembly	chromosome	NA	NZ_CP015117.1	312045	313916	+	WP_003088524.1	WP_003088524.1	NA	quinoprotein ethanol dehydrogenase	exaA	NA	1872	623		K00114	alcohol dehydrogenase (cytochrome c) [EC:1.1.2.8]
A4W92_RS01410	12.2668	0.21455	0.423014	0.507194	0.612019	NA	NA	12.2668	-0.637962	0.456124	-1.39866	0.161915	NA	NA	12.2668	-0.623726	0.46256	-1.34842	0.177523	0.284877	NA	CDS	with_protein	GCF_001618925.1	Primary Assembly	chromosome	NA	NZ_CP015117.1	313970	314617	+	WP_003088520.1	WP_003088520.1	NA	pentapeptide repeat-containing protein		NA	648	215		NA	NA
A4W92_RS01415	19.9407	0.285944	0.358011	0.798701	0.424464	NA	NA	19.9407	-0.0968329	0.367449	-0.263528	0.792144	0.912405	NA	19.9407	0.27754	0.359383	0.772267	0.439956	0.563753	NA	CDS	with_protein	GCF_001618925.1	Primary Assembly	chromosome	NA	NZ_CP015117.1	314643	315320	-	WP_003124732.1	WP_003124732.1	NA	response regulator transcription factor		NA	678	225		NA	NA
A4W92_RS01420	33.3762	0.306269	0.306017	1.00082	0.316912	0.565086	NA	33.3762	-0.388588	0.319829	-1.21499	0.224371	0.513892	NA	33.3762	0.0197777	0.312965	0.0631946	0.949612	0.966177	NA	CDS	with_protein	GCF_001618925.1	Primary Assembly	chromosome	NA	NZ_CP015117.1	315333	315983	-	WP_003107757.1	WP_003107757.1	NA	sensor histidine kinase		NA	651	216		NA	NA
A4W92_RS01425	287.392	0.492807	0.216512	2.27612	0.0228391	0.113532	NA	287.392	-0.282273	0.218741	-1.29045	0.196895	0.482317	NA	287.392	-0.820503	0.222482	-3.68794	0.000226073	0.000948078	NA	CDS	with_protein	GCF_001618925.1	Primary Assembly	chromosome	NA	NZ_CP015117.1	316648	317313	+	WP_003107754.1	WP_003107754.1	NA	response regulator AgmR	agmR	NA	666	221		NA	NA
A4W92_RS01430	42.4188	1.19305	0.252962	4.71633	2.40131e-06	0.000143132	Significant	42.4188	0.0383588	0.270873	0.141612	0.887387	0.95401	NA	42.4188	-0.975028	0.308508	-3.16046	0.0015752	0.00529538	NA	CDS	with_protein	GCF_001618925.1	Primary Assembly	chromosome	NA	NZ_CP015117.1	317323	318186	+	WP_016851709.1	WP_016851709.1	NA	DMT family transporter		NA	864	287		NA	NA
A4W92_RS01435	130.792	-0.0729613	0.182801	-0.39913	0.689798	0.842838	NA	130.792	-0.193859	0.182911	-1.05985	0.289213	0.587557	NA	130.792	-0.315389	0.185837	-1.69712	0.0896732	0.166528	NA	CDS	with_protein	GCF_001618925.1	Primary Assembly	chromosome	NA	NZ_CP015117.1	318188	320833	-	WP_003119141.1	WP_003119141.1	NA	PAS domain-containing protein		NA	2646	881		K20975	two-component system, sensor histidine kinase [EC:2.7.13.3]
A4W92_RS01440	86.0117	0.406662	0.219082	1.85621	0.0634232	0.216717	NA	86.0117	0.0179641	0.22233	0.0807994	0.935601	0.97569	NA	86.0117	-0.0356126	0.225052	-0.158241	0.874267	0.91629	NA	CDS	with_protein	GCF_001618925.1	Primary Assembly	chromosome	NA	NZ_CP015117.1	320763	321926	-	WP_010794091.1	WP_010794091.1	NA	FIST signal transduction protein		NA	1164	387		NA	NA
A4W92_RS01445	31.9209	0.160203	0.29956	0.534796	0.592791	0.781434	NA	31.9209	0.0635768	0.299409	0.212341	0.831841	0.92949	NA	31.9209	-0.159167	0.308795	-0.515445	0.606242	0.710491	NA	CDS	with_protein	GCF_001618925.1	Primary Assembly	chromosome	NA	NZ_CP015117.1	322029	323228	-	WP_003107001.1	WP_003107001.1	NA	porin		NA	1200	399		NA	NA
A4W92_RS01450	459.344	0.388276	0.137344	2.82702	0.00469827	0.0414472	NA	459.344	0.181209	0.13766	1.31636	0.188054	0.471376	NA	459.344	0.0925369	0.13863	0.667512	0.504445	0.622567	NA	CDS	with_protein	GCF_001618925.1	Primary Assembly	chromosome	NA	NZ_CP015117.1	323495	325822	-	WP_049284449.1	WP_049284449.1	NA	pyrroloquinoline quinone biosynthesis protein PqqF	pqqF	NA	2328	775		NA	NA
A4W92_RS01455	161.727	1.06892	0.184337	5.79872	6.68217e-09	6.7841e-07	Significant	161.727	0.624462	0.186317	3.35161	0.000803426	0.0167623	NA	161.727	-0.361129	0.197462	-1.82885	0.0674223	0.131471	NA	CDS	with_protein	GCF_001618925.1	Primary Assembly	chromosome	NA	NZ_CP015117.1	325899	327602	-	WP_009876318.1	WP_009876318.1	NA	phosphoethanolamine--lipid A transferase		NA	1704	567		K03760	lipid A ethanolaminephosphotransferase [EC:2.7.8.43]
A4W92_RS01460	714.598	0.481414	0.296723	1.62243	0.104711	0.291865	NA	714.598	-0.317159	0.297366	-1.06656	0.286169	0.585263	NA	714.598	-1.59284	0.300293	-5.30429	1.13115e-07	9.39264e-07	Significant	CDS	with_protein	GCF_001618925.1	Primary Assembly	chromosome	NA	NZ_CP015117.1	328128	329441	+	WP_016851712.1	WP_016851712.1	NA	branched-chain amino acid transport system II carrier protein	brnQ	NA	1314	437		K03311	branched-chain amino acid:cation transporter, LIVCS family
A4W92_RS01465	567.136	-0.746533	0.226067	-3.30226	0.000959075	0.0129681	NA	567.136	0.540709	0.221854	2.43722	0.0148005	0.116292	NA	567.136	1.40437	0.220864	6.35853	2.03687e-10	2.81016e-09	Significant	CDS	with_protein	GCF_001618925.1	Primary Assembly	chromosome	NA	NZ_CP015117.1	329677	329916	+	WP_003088496.1	WP_003088496.1	NA	hypothetical protein		NA	240	79		NA	NA
A4W92_RS01470	1548.24	0.293892	0.108744	2.70261	0.00687982	0.0525131	NA	1548.24	0.232435	0.108659	2.13912	0.0324261	0.182463	NA	1548.24	0.545866	0.108459	5.03292	4.83076e-07	3.53161e-06	NA	CDS	with_protein	GCF_001618925.1	Primary Assembly	chromosome	NA	NZ_CP015117.1	329983	330330	-	WP_023082773.1	WP_023082773.1	NA	I78 family peptidase inhibitor		NA	348	115		NA	NA
A4W92_RS01475	261.104	0.33708	0.227212	1.48355	0.137928	0.349341	NA	261.104	0.615845	0.225493	2.7311	0.00631232	0.0687829	NA	261.104	1.09586	0.224418	4.88313	1.04417e-06	7.15541e-06	Significant	CDS	with_protein	GCF_001618925.1	Primary Assembly	chromosome	NA	NZ_CP015117.1	330422	330655	-	WP_003450286.1	WP_003450286.1	NA	hypothetical protein		NA	234	77		NA	NA
A4W92_RS01480	192.794	0.109487	0.180995	0.604918	0.545233	0.748767	NA	192.794	-0.107566	0.181642	-0.592187	0.553726	0.794923	NA	192.794	-0.501945	0.185938	-2.69953	0.0069437	0.0194087	NA	CDS	with_protein	GCF_001618925.1	Primary Assembly	chromosome	NA	NZ_CP015117.1	330840	331340	+	WP_003139775.1	WP_003139775.1	NA	hypothetical protein		NA	501	166		NA	NA
A4W92_RS01485	213.643	-0.203689	0.195825	-1.04016	0.298267	0.545867	NA	213.643	0.115199	0.193226	0.596187	0.55105	0.793353	NA	213.643	0.118853	0.194072	0.612417	0.540262	0.653174	NA	CDS	with_protein	GCF_001618925.1	Primary Assembly	chromosome	NA	NZ_CP015117.1	331361	331732	-	WP_003139776.1	WP_003139776.1	NA	5-carboxymethyl-2-hydroxymuconate isomerase		NA	372	123		K01826	5-carboxymethyl-2-hydroxymuconate isomerase [EC:5.3.3.10]
A4W92_RS01490	274.747	0.17386	0.157067	1.10692	0.26833	0.513023	NA	274.747	0.166625	0.156494	1.06474	0.286995	0.586512	NA	274.747	0.144288	0.157473	0.916274	0.359523	0.48727	NA	CDS	with_protein	GCF_001618925.1	Primary Assembly	chromosome	NA	NZ_CP015117.1	332015	332350	-	WP_003119150.1	WP_003119150.1	NA	hypothetical protein		NA	336	111		NA	NA
A4W92_RS01495	9180.1	-0.474063	0.130249	-3.63967	0.000272989	0.00556191	NA	9180.1	-0.258666	0.130177	-1.98704	0.0469184	0.223548	NA	9180.1	-0.451233	0.130254	-3.46425	0.000531706	0.00204674	NA	CDS	with_protein	GCF_001618925.1	Primary Assembly	chromosome	NA	NZ_CP015117.1	332653	334242	+	WP_003111315.1	WP_003111315.1	NA	ABC-F family ATPase		NA	1590	529		K06158	ATP-binding cassette, subfamily F, member 3
A4W92_RS01500	406.34	0.725135	0.212927	3.40555	0.0006603	0.0101676	NA	406.34	0.467336	0.213265	2.19134	0.0284273	0.170241	NA	406.34	0.435288	0.213807	2.03589	0.041761	0.0883385	NA	CDS	with_protein	GCF_001618925.1	Primary Assembly	chromosome	NA	NZ_CP015117.1	334328	334594	-	WP_015503049.1	WP_015503049.1	NA	hypothetical protein		NA	267	88		NA	NA
A4W92_RS01505	120.041	-0.119953	0.199094	-0.602495	0.546845	0.75008	NA	120.041	0.195815	0.193868	1.01005	0.312474	0.606275	NA	120.041	0.980652	0.188254	5.20919	1.89671e-07	1.50482e-06	NA	CDS	with_protein	GCF_001618925.1	Primary Assembly	chromosome	NA	NZ_CP015117.1	334701	335309	-	WP_003088332.1	WP_003088332.1	NA	FMN-dependent NADH-azoreductase AzoR2	azoR2	NA	609	202		K01118	FMN-dependent NADH-azoreductase [EC:1.7.1.17]
A4W92_RS01510	362.338	0.0218527	0.110033	0.198601	0.842575	0.927932	NA	362.338	0.265761	0.107758	2.46628	0.0136526	0.111525	NA	362.338	0.627163	0.10662	5.88223	4.04786e-09	4.52374e-08	NA	CDS	with_protein	GCF_001618925.1	Primary Assembly	chromosome	NA	NZ_CP015117.1	335457	336392	+	WP_016851714.1	WP_016851714.1	NA	LysR substrate-binding domain-containing protein		NA	936	311		NA	NA
A4W92_RS01515	178.135	-0.334676	0.202134	-1.65571	0.09778	0.280912	NA	178.135	0.0236713	0.198565	0.119212	0.905107	0.96342	NA	178.135	0.32337	0.197693	1.63572	0.101899	0.184721	NA	CDS	with_protein	GCF_001618925.1	Primary Assembly	chromosome	NA	NZ_CP015117.1	336403	337125	-	WP_023082774.1	WP_023082774.1	NA	DUF1294 domain-containing protein		NA	723	240		NA	NA
A4W92_RS01520	893.541	-0.14746	0.169246	-0.871275	0.383604	0.627297	NA	893.541	-0.0294475	0.168859	-0.174391	0.861558	0.943361	NA	893.541	-0.0682674	0.169185	-0.403507	0.686575	0.77325	NA	CDS	with_protein	GCF_001618925.1	Primary Assembly	chromosome	NA	NZ_CP015117.1	337196	338029	-	WP_003113476.1	WP_003113476.1	NA	undecaprenyl-diphosphate phosphatase		NA	834	277		K06153	undecaprenyl-diphosphatase [EC:3.6.1.27]
A4W92_RS01525	380.7	0.0814536	0.129878	0.627154	0.530558	0.73902	NA	380.7	0.151018	0.129031	1.1704	0.241839	0.532908	NA	380.7	-0.0430837	0.130735	-0.329549	0.741741	0.817514	NA	CDS	with_protein	GCF_001618925.1	Primary Assembly	chromosome	NA	NZ_CP015117.1	338313	338888	+	WP_003088324.1	WP_003088324.1	NA	nicotinamide riboside transporter PnuC	pnuC	NA	576	191		K03811	nicotinamide mononucleotide transporter
A4W92_RS01530	183.416	-0.184597	0.151146	-1.22132	0.221965	0.462459	NA	183.416	-0.00192658	0.148611	-0.0129639	0.989657	0.99716	NA	183.416	-0.146484	0.151163	-0.969051	0.33252	0.460845	NA	CDS	with_protein	GCF_001618925.1	Primary Assembly	chromosome	NA	NZ_CP015117.1	338885	339412	+	WP_003113477.1	WP_003113477.1	NA	AAA family ATPase		NA	528	175		K06211	HTH-type transcriptional regulator, transcriptional repressor of NAD biosynthesis genes [EC:2.7.7.1 2.7.1.22]
A4W92_RS01535	31.6076	-0.248707	0.298615	-0.832868	0.404919	0.646433	NA	31.6076	0.137229	0.28609	0.479671	0.631461	0.834982	NA	31.6076	-0.131026	0.296257	-0.442272	0.658293	0.753982	NA	CDS	with_protein	GCF_001618925.1	Primary Assembly	chromosome	NA	NZ_CP015117.1	339714	340202	+	WP_009876312.1	WP_009876312.1	NA	hypothetical protein		NA	489	162		NA	NA
A4W92_RS01540	6.92436	0.0403689	0.601604	0.0671021	0.9465	NA	NA	6.92436	0.0369255	0.596251	0.0619295	0.950619	NA	NA	6.92436	-0.0810451	0.610942	-0.132656	0.894466	NA	NA	CDS	with_protein	GCF_001618925.1	Primary Assembly	chromosome	NA	NZ_CP015117.1	340199	340768	+	WP_003119156.1	WP_003119156.1	NA	hypothetical protein		NA	570	189		NA	NA
A4W92_RS01545	125.097	-0.00212555	0.189445	-0.0112199	0.991048	0.996913	NA	125.097	-0.221714	0.190556	-1.16351	0.244622	0.535209	NA	125.097	-0.158563	0.191489	-0.828053	0.40764	0.533595	NA	CDS	with_protein	GCF_001618925.1	Primary Assembly	chromosome	NA	NZ_CP015117.1	340825	341847	+	WP_003113480.1	WP_003113480.1	NA	hypothetical protein		NA	1023	340		NA	NA
A4W92_RS01550	12.0346	0.124948	0.461131	0.270959	0.786423	NA	NA	12.0346	0.0522691	0.459999	0.113629	0.909532	NA	NA	12.0346	-0.0157556	0.468728	-0.0336135	0.973185	0.981258	NA	CDS	with_protein	GCF_001618925.1	Primary Assembly	chromosome	NA	NZ_CP015117.1	341909	342589	+	WP_003117395.1	WP_003117395.1	NA	C39 family peptidase		NA	681	226		K06992	uncharacterized protein
A4W92_RS01555	6.41042	-0.267526	0.627353	-0.426436	0.66979	NA	NA	6.41042	-0.417707	0.630717	-0.662273	0.507796	NA	NA	6.41042	-0.0759776	0.617828	-0.122975	0.902127	NA	NA	CDS	with_protein	GCF_001618925.1	Primary Assembly	chromosome	NA	NZ_CP015117.1	342603	343355	+	WP_003121981.1	WP_003121981.1	NA	hypothetical protein		NA	753	250		NA	NA
A4W92_RS01560	149.083	0.274491	0.157463	1.74322	0.0812957	0.251011	NA	149.083	0.0957885	0.158094	0.605894	0.544585	0.789184	NA	149.083	-0.368944	0.164901	-2.23737	0.0252621	0.057909	NA	CDS	with_protein	GCF_001618925.1	Primary Assembly	chromosome	NA	NZ_CP015117.1	343416	344681	+	WP_003088309.1	WP_003088309.1	NA	transporter		NA	1266	421		NA	NA
A4W92_RS01565	550.22	0.0404864	0.12941	0.312854	0.754392	0.875059	NA	550.22	0.218114	0.128438	1.6982	0.0894705	0.316146	NA	550.22	0.129439	0.129246	1.0015	0.316587	0.444748	NA	CDS	with_protein	GCF_001618925.1	Primary Assembly	chromosome	NA	NZ_CP015117.1	344821	345747	-	WP_012614244.1	WP_012614244.1	NA	ribokinase	rbsK	NA	927	308		K00852	ribokinase [EC:2.7.1.15]
A4W92_RS01570	758.36	0.124074	0.17817	0.696379	0.486192	0.706929	NA	758.36	0.181861	0.177847	1.02257	0.306511	0.602087	NA	758.36	0.37855	0.177794	2.12915	0.0332421	0.072947	NA	CDS	with_protein	GCF_001618925.1	Primary Assembly	chromosome	NA	NZ_CP015117.1	345801	346814	-	WP_003119158.1	WP_003119158.1	NA	LacI family transcriptional regulator		NA	1014	337		K02529	LacI family transcriptional regulator
A4W92_RS01575	227.521	0.0846051	0.132711	0.637514	0.52379	0.735295	NA	227.521	-0.0684861	0.133059	-0.514704	0.60676	0.82425	NA	227.521	-0.0289923	0.133942	-0.216454	0.828634	0.883533	NA	CDS	with_protein	GCF_001618925.1	Primary Assembly	chromosome	NA	NZ_CP015117.1	346818	347816	-	WP_003088303.1	WP_003088303.1	NA	ABC transporter permease		NA	999	332		NA	NA
A4W92_RS01580	362.002	-0.12776	0.145609	-0.877415	0.380261	0.624596	NA	362.002	-0.170875	0.145287	-1.17612	0.239547	0.531464	NA	362.002	-0.457891	0.147516	-3.10402	0.0019091	0.00628239	NA	CDS	with_protein	GCF_001618925.1	Primary Assembly	chromosome	NA	NZ_CP015117.1	347840	349372	-	WP_003102342.1	WP_003102342.1	NA	sugar ABC transporter ATP-binding protein		NA	1533	510		K02056	simple sugar transport system ATP-binding protein [EC:7.5.2.-]
A4W92_RS01585	1843.55	0.240106	0.112683	2.13081	0.0331048	0.142939	NA	1843.55	0.163483	0.112635	1.45143	0.146659	0.413511	NA	1843.55	-0.0535826	0.113095	-0.473785	0.635653	0.735014	NA	CDS	with_protein	GCF_001618925.1	Primary Assembly	chromosome	NA	NZ_CP015117.1	349394	350353	-	WP_016851716.1	WP_016851716.1	NA	sugar ABC transporter substrate-binding protein		NA	960	319		K10439	ribose transport system substrate-binding protein
A4W92_RS01590	346.865	0.151022	0.151397	0.997524	0.31851	0.566588	NA	346.865	0.520739	0.14906	3.49349	0.000476749	0.0113399	NA	346.865	0.8151	0.148532	5.4877	4.07196e-08	3.70697e-07	NA	CDS	with_protein	GCF_001618925.1	Primary Assembly	chromosome	NA	NZ_CP015117.1	350572	351900	-	WP_003102344.1	WP_003102344.1	NA	sigma-54 dependent transcriptional regulator		NA	1329	442		NA	NA
A4W92_RS01595	1171.62	0.144846	0.102366	1.41499	0.157072	0.376201	NA	1171.62	0.0120977	0.102394	0.118148	0.90595	0.963491	NA	1171.62	0.186936	0.102368	1.82611	0.0678335	0.132232	NA	CDS	with_protein	GCF_001618925.1	Primary Assembly	chromosome	NA	NZ_CP015117.1	352036	353523	-	WP_003088294.1	WP_003088294.1	NA	RimK family protein		NA	1488	495		NA	NA
A4W92_RS01600	755.835	0.176711	0.097323	1.81571	0.0694142	0.22833	NA	755.835	-0.190909	0.0981251	-1.94557	0.0517062	0.236581	NA	755.835	-0.129248	0.0984628	-1.31266	0.189297	0.29787	NA	CDS	with_protein	GCF_001618925.1	Primary Assembly	chromosome	NA	NZ_CP015117.1	353714	354811	+	WP_003121988.1	WP_003121988.1	NA	GNAT family N-acetyltransferase/peptidase C39 family protein		NA	1098	365		K03789	[ribosomal protein S18]-alanine N-acetyltransferase [EC:2.3.1.266]
A4W92_RS01605	774.424	-0.175777	0.0996242	-1.7644	0.0776642	0.244847	NA	774.424	0.00969715	0.0986419	0.0983066	0.921689	0.971678	NA	774.424	0.1146	0.0988029	1.15989	0.246095	0.366702	NA	CDS	with_protein	GCF_001618925.1	Primary Assembly	chromosome	NA	NZ_CP015117.1	355415	357310	+	WP_016851717.1	WP_016851717.1	NA	di-heme-cytochrome C peroxidase		NA	1896	631		NA	NA
A4W92_RS01610	116.207	0.0795373	0.186741	0.425924	0.670163	0.830942	NA	116.207	-0.180313	0.188381	-0.957171	0.338481	0.632513	NA	116.207	-0.130911	0.189533	-0.690706	0.48975	0.6092	NA	CDS	with_protein	GCF_001618925.1	Primary Assembly	chromosome	NA	NZ_CP015117.1	357489	358628	+	WP_003119166.1	WP_003119166.1	NA	catalase family protein		NA	1140	379		NA	NA
A4W92_RS01615	2959	0.0737716	0.126355	0.583842	0.559326	0.759216	NA	2959	-0.0549542	0.126359	-0.434904	0.663632	0.85442	NA	2959	0.159101	0.126329	1.25942	0.207878	0.321191	NA	CDS	with_protein	GCF_001618925.1	Primary Assembly	chromosome	NA	NZ_CP015117.1	359111	360364	+	WP_170869670.1	WP_170869670.1	NA	hypothetical protein		NA	1254	417		NA	NA
A4W92_RS01620	3.88452	0.115458	0.847582	0.136221	0.891647	NA	NA	3.88452	0.524563	0.815125	0.643537	0.519875	NA	NA	3.88452	-0.312054	0.886647	-0.351948	0.724877	NA	NA	CDS	with_protein	GCF_001618925.1	Primary Assembly	chromosome	NA	NZ_CP015117.1	360638	360817	-	WP_016851718.1	WP_016851718.1	NA	hypothetical protein		NA	180	59		NA	NA
A4W92_RS01625	2.03847	0.678611	1.07359	0.632093	0.527326	NA	NA	2.03847	-0.092953	1.13264	-0.0820678	0.934593	NA	NA	2.03847	-1.02541	1.28909	-0.795454	0.426349	NA	NA	CDS	without_protein	GCF_001618925.1	Primary Assembly	chromosome	NA	NZ_CP015117.1	360824	361030	-			NA	DUF2840 domain-containing protein		NA	207	NA	partial;pseudo	NA	NA
A4W92_RS01630	185.434	0.411533	0.216164	1.9038	0.0569362	0.203869	NA	185.434	0.702356	0.213623	3.28782	0.00100965	0.0195937	NA	185.434	1.12159	0.212328	5.28233	1.27554e-07	1.04799e-06	Significant	CDS	with_protein	GCF_001618925.1	Primary Assembly	chromosome	NA	NZ_CP015117.1	363430	363810	-	WP_003111130.1	WP_003111130.1	NA	DUF4354 family protein		NA	381	126		NA	NA
A4W92_RS01635	124.463	0.342995	0.179243	1.91358	0.0556745	0.200977	NA	124.463	0.207835	0.179488	1.15793	0.246892	0.537097	NA	124.463	-0.142445	0.185076	-0.769661	0.441501	0.565339	NA	CDS	with_protein	GCF_001618925.1	Primary Assembly	chromosome	NA	NZ_CP015117.1	364304	366511	-	WP_016851719.1	WP_016851719.1	NA	xanthine dehydrogenase family protein molybdopterin-binding subunit		NA	2208	735		K11177	xanthine dehydrogenase YagR molybdenum-binding subunit [EC:1.17.1.4]
A4W92_RS01640	58.2741	0.189439	0.219843	0.861701	0.388852	0.632083	NA	58.2741	0.196096	0.217951	0.899723	0.368268	0.657607	NA	58.2741	0.0163177	0.223827	0.0729031	0.941883	0.961936	NA	CDS	with_protein	GCF_001618925.1	Primary Assembly	chromosome	NA	NZ_CP015117.1	366508	367497	-	WP_003102358.1	WP_003102358.1	NA	xanthine dehydrogenase family protein subunit M		NA	990	329		K11178	xanthine dehydrogenase YagS FAD-binding subunit [EC:1.17.1.4]
A4W92_RS01645	65.2803	0.405799	0.200366	2.02529	0.042838	0.169373	NA	65.2803	0.173985	0.20258	0.858846	0.390425	0.676147	NA	65.2803	0.202596	0.204519	0.990596	0.321883	0.450462	NA	CDS	with_protein	GCF_001618925.1	Primary Assembly	chromosome	NA	NZ_CP015117.1	367494	368006	-	WP_003088271.1	WP_003088271.1	NA	(2Fe-2S)-binding protein		NA	513	170		K13483	xanthine dehydrogenase YagT iron-sulfur-binding subunit
A4W92_RS01650	470.377	0.0526144	0.136431	0.385648	0.699757	0.848491	NA	470.377	0.0507128	0.135998	0.372893	0.709228	0.875684	NA	470.377	0.182615	0.1361	1.34177	0.179669	0.287268	NA	CDS	with_protein	GCF_001618925.1	Primary Assembly	chromosome	NA	NZ_CP015117.1	368176	369471	-	WP_003121996.1	WP_003121996.1	NA	PAS domain-containing methyl-accepting chemotaxis protein		NA	1296	431		K03406	methyl-accepting chemotaxis protein
A4W92_RS01655	196.987	0.228076	0.178445	1.27813	0.201204	0.435567	NA	196.987	0.292274	0.177225	1.64917	0.099113	0.333817	NA	196.987	0.548328	0.1766	3.10492	0.00190331	0.00626664	NA	CDS	with_protein	GCF_001618925.1	Primary Assembly	chromosome	NA	NZ_CP015117.1	369843	370139	+	WP_003102361.1	WP_003102361.1	NA	hypothetical protein		NA	297	98		NA	NA
A4W92_RS01660	225.457	0.210656	0.133799	1.57442	0.115391	0.311348	NA	225.457	0.153862	0.133401	1.15338	0.248754	0.538659	NA	225.457	0.290043	0.133495	2.1727	0.0298032	0.0666377	NA	CDS	with_protein	GCF_001618925.1	Primary Assembly	chromosome	NA	NZ_CP015117.1	370186	370755	+	WP_003119171.1	WP_003119171.1	NA	GNAT family N-acetyltransferase		NA	570	189		K03790	[ribosomal protein S5]-alanine N-acetyltransferase [EC:2.3.1.267]
A4W92_RS01665	1835.61	1.88405	0.413535	4.55595	5.21483e-06	0.000269561	Significant	1835.61	2.96844	0.413225	7.18358	6.79093e-13	1.29728e-10	Significant	1835.61	2.1455	0.413459	5.18914	2.11263e-07	1.65627e-06	Significant	CDS	with_protein	GCF_001618925.1	Primary Assembly	chromosome	NA	NZ_CP015117.1	370817	373117	-	WP_003119172.1	WP_003119172.1	NA	5-methyltetrahydropteroyltriglutamate--homocysteine S-methyltransferase	metE	NA	2301	766		K00549	5-methyltetrahydropteroyltriglutamate--homocysteine methyltransferase [EC:2.1.1.14]
A4W92_RS01670	3022.84	-0.399963	0.155721	-2.56845	0.0102154	0.0671679	NA	3022.84	-0.0615329	0.155467	-0.395794	0.692257	0.867872	NA	3022.84	-0.0665502	0.155553	-0.42783	0.668775	0.761022	NA	CDS	with_protein	GCF_001618925.1	Primary Assembly	chromosome	NA	NZ_CP015117.1	373250	375520	-	WP_031640198.1	WP_031640198.1	NA	OsmC domain/YcaO domain-containing protein		NA	2271	756		K09136	ribosomal protein S12 methylthiotransferase accessory factor
A4W92_RS01670	3022.84	-0.399963	0.155721	-2.56845	0.0102154	0.0671679	NA	3022.84	-0.0615329	0.155467	-0.395794	0.692257	0.867872	NA	3022.84	-0.0665502	0.155553	-0.42783	0.668775	0.761022	NA	CDS	with_protein	GCF_001618925.1	Primary Assembly	chromosome	NA	NZ_CP015117.1	373250	375520	-	WP_031640198.1	WP_031640198.1	NA	OsmC domain/YcaO domain-containing protein		NA	2271	756		K07397	putative redox protein
A4W92_RS01675	6.63094	0.413262	0.546924	0.755611	0.449882	NA	NA	6.63094	-0.0538008	0.56602	-0.0950511	0.924274	NA	NA	6.63094	-1.40385	0.697935	-2.01143	0.04428	NA	NA	CDS	with_protein	GCF_001618925.1	Primary Assembly	chromosome	NA	NZ_CP015117.1	375601	375927	-	WP_003088238.1	WP_003088238.1	NA	DUF2149 domain-containing protein		NA	327	108		NA	NA
A4W92_RS01680	5.45644	0.1591	0.625002	0.25456	0.799063	NA	NA	5.45644	-0.660823	0.670636	-0.985368	0.324443	NA	NA	5.45644	-1.2023	0.733502	-1.63912	0.101188	NA	NA	CDS	with_protein	GCF_001618925.1	Primary Assembly	chromosome	NA	NZ_CP015117.1	375927	376403	-	WP_003088234.1	WP_003088234.1	NA	MotA/TolQ/ExbB proton channel family protein		NA	477	158		NA	NA
A4W92_RS01685	40.7623	0.280706	0.288174	0.974084	0.330015	0.578516	NA	40.7623	0.229707	0.287182	0.799865	0.423789	0.702065	NA	40.7623	-0.29434	0.301515	-0.976204	0.328963	0.457803	NA	CDS	with_protein	GCF_001618925.1	Primary Assembly	chromosome	NA	NZ_CP015117.1	376400	380245	-	WP_016851721.1	WP_016851721.1	NA	cobaltochelatase subunit CobN	cobN	NA	3846	1281		K02230	cobaltochelatase CobN [EC:6.6.1.2]
A4W92_RS01690	36.3808	-0.264144	0.274142	-0.96353	0.335282	0.584091	NA	36.3808	-0.426097	0.275699	-1.54552	0.122222	0.374131	NA	36.3808	-0.218044	0.273906	-0.796054	0.426001	0.550948	NA	CDS	with_protein	GCF_001618925.1	Primary Assembly	chromosome	NA	NZ_CP015117.1	380245	382206	-	WP_016851722.1	WP_016851722.1	NA	TonB-dependent receptor		NA	1962	653		K02014	iron complex outermembrane recepter protein
A4W92_RS01690	36.3808	-0.264144	0.274142	-0.96353	0.335282	0.584091	NA	36.3808	-0.426097	0.275699	-1.54552	0.122222	0.374131	NA	36.3808	-0.218044	0.273906	-0.796054	0.426001	0.550948	NA	CDS	with_protein	GCF_001618925.1	Primary Assembly	chromosome	NA	NZ_CP015117.1	380245	382206	-	WP_016851722.1	WP_016851722.1	NA	TonB-dependent receptor		NA	1962	653		K16089	outer membrane receptor for ferrienterochelin and colicins
A4W92_RS01695	34.0772	-0.159943	0.295748	-0.54081	0.588639	0.77887	NA	34.0772	0.273352	0.279413	0.978309	0.327921	0.623729	NA	34.0772	1.16298	0.263525	4.41315	1.01878e-05	5.65726e-05	Significant	CDS	with_protein	GCF_001618925.1	Primary Assembly	chromosome	NA	NZ_CP015117.1	382374	383183	+	WP_003088221.1	WP_003088221.1	NA	class I SAM-dependent methyltransferase		NA	810	269		NA	NA
A4W92_RS01700	2927.55	-0.0956547	0.118831	-0.804964	0.420841	0.658343	NA	2927.55	0.319704	0.118451	2.69903	0.00695419	0.0730429	NA	2927.55	0.282233	0.118579	2.38012	0.0173068	0.0424068	NA	CDS	with_protein	GCF_001618925.1	Primary Assembly	chromosome	NA	NZ_CP015117.1	383341	385368	+	WP_003111559.1	WP_003111559.1	NA	ribonucleoside triphosphate reductase		NA	2028	675		K21636	ribonucleoside-triphosphate reductase (formate) [EC:1.1.98.6]
A4W92_RS01710	1290.79	-0.547538	0.195554	-2.79994	0.00511125	0.043551	NA	1290.79	-0.233272	0.195144	-1.19538	0.231938	0.52338	NA	1290.79	-1.10626	0.196364	-5.63372	1.76363e-08	1.72113e-07	Significant	CDS	with_protein	GCF_001618925.1	Primary Assembly	chromosome	NA	NZ_CP015117.1	385555	386253	+	WP_016851723.1	WP_016851723.1	NA	anaerobic ribonucleoside-triphosphate reductase activating protein		NA	699	232		K04069	pyruvate formate lyase activating enzyme [EC:1.97.1.4]
A4W92_RS01715	203.665	-0.798375	0.171652	-4.65113	3.30126e-06	0.000188329	NA	203.665	-0.32432	0.16737	-1.93775	0.0526539	0.238637	NA	203.665	-1.04	0.174349	-5.96505	2.44558e-09	2.83469e-08	Significant	CDS	with_protein	GCF_001618925.1	Primary Assembly	chromosome	NA	NZ_CP015117.1	386447	387847	+	WP_016851724.1	WP_016851724.1	NA	FAD-binding oxidoreductase		NA	1401	466		K09471	gamma-glutamylputrescine oxidase [EC:1.4.3.-]
A4W92_RS01720	25.9927	-0.771635	0.315326	-2.4471	0.014401	0.0846535	NA	25.9927	-0.171743	0.293227	-0.5857	0.558077	0.797622	NA	25.9927	-0.838205	0.319258	-2.62548	0.00865278	0.0234196	NA	CDS	with_protein	GCF_001618925.1	Primary Assembly	chromosome	NA	NZ_CP015117.1	387860	388207	+	WP_003088200.1	WP_003088200.1	NA	cupin domain-containing protein		NA	348	115		K06995	uncharacterized protein
A4W92_RS01725	87.1989	-0.522529	0.22803	-2.29149	0.0219349	0.110504	NA	87.1989	-0.372507	0.224826	-1.65687	0.0975463	0.331094	NA	87.1989	-0.870972	0.233869	-3.72419	0.000195945	0.000838073	NA	CDS	with_protein	GCF_001618925.1	Primary Assembly	chromosome	NA	NZ_CP015117.1	388252	389484	+	WP_003088197.1	WP_003088197.1	NA	amino acid permease		NA	1233	410		NA	NA
A4W92_RS01730	1110.64	0.155616	0.108789	1.43044	0.15259	0.369299	NA	1110.64	0.154011	0.108567	1.41858	0.156021	0.427886	NA	1110.64	0.023789	0.109153	0.217941	0.827475	0.882527	NA	CDS	with_protein	GCF_001618925.1	Primary Assembly	chromosome	NA	NZ_CP015117.1	389548	391095	+	WP_016851725.1	WP_016851725.1	NA	PucR family transcriptional regulator		NA	1548	515		K09684	PucR family transcriptional regulator, purine catabolism regulatory protein
A4W92_RS01740	33.2794	0.175868	0.308272	0.570496	0.568341	0.764819	NA	33.2794	0.365763	0.301303	1.21394	0.224772	0.514617	NA	33.2794	0.63448	0.298656	2.12445	0.0336325	0.0736679	NA	CDS	with_protein	GCF_001618925.1	Primary Assembly	chromosome	NA	NZ_CP015117.1	391663	392889	+	WP_003112111.1	WP_003112111.1	NA	DUF2599 domain-containing protein		NA	1227	408		NA	NA
A4W92_RS01745	1637.46	-0.0858515	0.130643	-0.657145	0.511088	0.726832	NA	1637.46	-0.0377036	0.130441	-0.289048	0.772545	0.903668	NA	1637.46	0.2172	0.130343	1.66637	0.0956401	0.175158	NA	CDS	with_protein	GCF_001618925.1	Primary Assembly	chromosome	NA	NZ_CP015117.1	392996	393676	+	WP_009315577.1	WP_009315577.1	NA	hypothetical protein		NA	681	226		NA	NA
A4W92_RS01750	1110.61	0.073105	0.162669	0.449409	0.653136	0.819668	NA	1110.61	-0.0215705	0.162632	-0.132634	0.894483	0.957348	NA	1110.61	0.284735	0.162448	1.75278	0.0796405	0.150771	NA	CDS	with_protein	GCF_001618925.1	Primary Assembly	chromosome	NA	NZ_CP015117.1	393768	394274	+	WP_003088185.1	WP_003088185.1	NA	sigma-70 family RNA polymerase sigma factor		NA	507	168		K23514	RNA polymerase sigma-19 factor, ECF subfamily
A4W92_RS01750	1110.61	0.073105	0.162669	0.449409	0.653136	0.819668	NA	1110.61	-0.0215705	0.162632	-0.132634	0.894483	0.957348	NA	1110.61	0.284735	0.162448	1.75278	0.0796405	0.150771	NA	CDS	with_protein	GCF_001618925.1	Primary Assembly	chromosome	NA	NZ_CP015117.1	393768	394274	+	WP_003088185.1	WP_003088185.1	NA	sigma-70 family RNA polymerase sigma factor		NA	507	168		K03088	RNA polymerase sigma-70 factor, ECF subfamily
A4W92_RS01755	1183.92	0.214454	0.189721	1.13037	0.258321	0.502059	NA	1183.92	0.0812916	0.189732	0.428455	0.66832	0.857342	NA	1183.92	0.145225	0.189843	0.764971	0.444289	0.568092	NA	CDS	with_protein	GCF_001618925.1	Primary Assembly	chromosome	NA	NZ_CP015117.1	394271	395221	+	WP_009876297.1	WP_009876297.1	NA	FecR family protein		NA	951	316		K07165	transmembrane sensor
A4W92_RS01760	1250.18	-0.0352423	0.179596	-0.196231	0.844429	0.92912	NA	1250.18	-0.204263	0.179649	-1.13701	0.255534	0.548482	NA	1250.18	0.08838	0.17951	0.492341	0.622478	0.724888	NA	CDS	with_protein	GCF_001618925.1	Primary Assembly	chromosome	NA	NZ_CP015117.1	395430	397841	+	WP_010794070.1	WP_010794070.1	NA	TonB-dependent receptor		NA	2412	803		K02014	iron complex outermembrane recepter protein
A4W92_RS01765	526.018	-0.0395062	0.152752	-0.258629	0.795922	0.899758	NA	526.018	-0.0952544	0.152563	-0.624362	0.53239	0.782704	NA	526.018	-0.0495691	0.15292	-0.324151	0.745824	0.821143	NA	CDS	with_protein	GCF_001618925.1	Primary Assembly	chromosome	NA	NZ_CP015117.1	397882	399033	+	WP_003132702.1	WP_003132702.1	NA	PepSY domain-containing protein		NA	1152	383		NA	NA
A4W92_RS01770	45.6072	-0.00755383	0.256101	-0.0294955	0.976469	0.992374	NA	45.6072	-0.0587753	0.255024	-0.23047	0.817727	0.922472	NA	45.6072	0.164454	0.25336	0.649091	0.51628	0.633025	NA	CDS	with_protein	GCF_001618925.1	Primary Assembly	chromosome	NA	NZ_CP015117.1	399030	399218	+	WP_003088166.1	WP_003088166.1	NA	hypothetical protein		NA	189	62		NA	NA
A4W92_RS01775	303.255	-0.0854202	0.165793	-0.515221	0.606399	0.788951	NA	303.255	-0.233578	0.16595	-1.40752	0.159272	0.432725	NA	303.255	-0.146905	0.166313	-0.883302	0.377073	0.503949	NA	CDS	with_protein	GCF_001618925.1	Primary Assembly	chromosome	NA	NZ_CP015117.1	399220	400431	+	WP_016851727.1	WP_016851727.1	NA	MFS transporter		NA	1212	403		NA	NA
A4W92_RS01780	268.183	0.0882116	0.186653	0.472598	0.6365	0.80969	NA	268.183	-0.141259	0.187195	-0.754609	0.450483	0.72222	NA	268.183	0.0166626	0.187204	0.0890075	0.929076	0.953385	NA	CDS	with_protein	GCF_001618925.1	Primary Assembly	chromosome	NA	NZ_CP015117.1	400428	402068	+	WP_010794068.1	WP_010794068.1	NA	hypothetical protein		NA	1641	546		NA	NA
A4W92_RS01785	408.335	0.276726	0.118891	2.32757	0.0199352	0.104782	NA	408.335	0.142442	0.11899	1.19709	0.23127	0.522259	NA	408.335	0.158507	0.119672	1.32451	0.185335	0.293412	NA	CDS	with_protein	GCF_001618925.1	Primary Assembly	chromosome	NA	NZ_CP015117.1	402110	402646	+	WP_010794067.1	WP_010794067.1	NA	HIT family protein		NA	537	178		NA	NA
A4W92_RS01790	54.2814	-0.123007	0.219371	-0.560725	0.574985	0.771353	NA	54.2814	-0.16123	0.218132	-0.73914	0.459822	0.728687	NA	54.2814	-0.3143	0.224241	-1.40162	0.161029	0.264744	NA	CDS	with_protein	GCF_001618925.1	Primary Assembly	chromosome	NA	NZ_CP015117.1	402879	403523	-	WP_023082818.1	WP_023082818.1	NA	phenazine biosynthesis FMN-dependent oxidase PhzG	phzG	NA	645	214		K00275	pyridoxamine 5'-phosphate oxidase [EC:1.4.3.5]
A4W92_RS01790	54.2814	-0.123007	0.219371	-0.560725	0.574985	0.771353	NA	54.2814	-0.16123	0.218132	-0.73914	0.459822	0.728687	NA	54.2814	-0.3143	0.224241	-1.40162	0.161029	0.264744	NA	CDS	with_protein	GCF_001618925.1	Primary Assembly	chromosome	NA	NZ_CP015117.1	402879	403523	-	WP_023082818.1	WP_023082818.1	NA	phenazine biosynthesis FMN-dependent oxidase PhzG	phzG	NA	645	214		K20262	dihydrophenazinedicarboxylate synthase [EC:1.10.3.16]
A4W92_RS01795	63.0197	-0.597965	0.214476	-2.78803	0.00530291	0.044488	NA	63.0197	-0.383441	0.208378	-1.84012	0.065751	0.271555	NA	63.0197	-0.607566	0.21545	-2.81999	0.00480255	0.0140869	NA	CDS	with_protein	GCF_001618925.1	Primary Assembly	chromosome	NA	NZ_CP015117.1	403549	404385	-	WP_003093628.1	WP_003093628.1	NA	phenazine biosynthesis protein PhzF	phzF	NA	837	278		K06998	trans-2,3-dihydro-3-hydroxyanthranilate isomerase [EC:5.3.3.17]
A4W92_RS01800	165.86	-0.250406	0.146659	-1.7074	0.0877474	0.263949	NA	165.86	-0.192278	0.144983	-1.32622	0.184768	0.467309	NA	165.86	-0.213897	0.146684	-1.45822	0.14478	0.244144	NA	CDS	with_protein	GCF_001618925.1	Primary Assembly	chromosome	NA	NZ_CP015117.1	404399	406282	-	WP_003118954.1	WP_003118954.1	NA	phenazine biosynthesis protein PhzE	phzE	NA	1884	627		K13063	2-amino-4-deoxychorismate synthase [EC:2.6.1.86]
A4W92_RS01805	41.3833	-0.262402	0.257311	-1.01978	0.307831	0.55724	NA	41.3833	-0.327681	0.256458	-1.27772	0.201349	0.487656	NA	41.3833	-0.119162	0.254792	-0.467683	0.640011	0.738411	NA	CDS	with_protein	GCF_001618925.1	Primary Assembly	chromosome	NA	NZ_CP015117.1	406279	406902	-	WP_003093625.1	WP_003093625.1	NA	phenazine biosynthesis protein PhzD	phzD	NA	624	207		K20261	trans-2,3-dihydro-3-hydroxyanthranilic acid synthase [EC:3.3.2.15]
A4W92_RS01810	94.413	-0.187788	0.191657	-0.979809	0.32718	0.575599	NA	94.413	-0.03694	0.188064	-0.196423	0.844279	0.936105	NA	94.413	0.121411	0.187888	0.64619	0.518156	0.634102	NA	CDS	with_protein	GCF_001618925.1	Primary Assembly	chromosome	NA	NZ_CP015117.1	406899	408116	-	WP_019416371.1	WP_019416371.1	NA	phenazine biosynthesis protein PhzC	phzC	NA	1218	405		K01626	3-deoxy-7-phosphoheptulonate synthase [EC:2.5.1.54]
A4W92_RS01815	52.7513	-0.272584	0.262431	-1.03869	0.298948	0.546611	NA	52.7513	-0.0823745	0.256553	-0.321081	0.748149	0.892334	NA	52.7513	0.400274	0.251025	1.59456	0.110811	0.197767	NA	CDS	with_protein	GCF_001618925.1	Primary Assembly	chromosome	NA	NZ_CP015117.1	408140	408628	-	WP_003115119.1	WP_003115119.1	NA	phenazine biosynthesis protein PhzB	phzB	NA	489	162		K20260	phenazine biosynthesis protein
A4W92_RS01820	8.65425	-2.58736	0.907154	-2.85217	0.00434216	NA	NA	8.65425	0.408786	0.589928	0.692942	0.488346	NA	NA	8.65425	0.955021	0.576779	1.65578	0.0977657	NA	NA	CDS	with_protein	GCF_001618925.1	Primary Assembly	chromosome	NA	NZ_CP015117.1	408664	409152	-	WP_003117657.1	WP_003117657.1	NA	phenazine biosynthesis protein PhzA	phzA	NA	489	162		K20260	phenazine biosynthesis protein
A4W92_RS01825	87.8041	-0.00227728	0.179578	-0.0126813	0.989882	0.996773	NA	87.8041	-0.0450778	0.178681	-0.25228	0.800824	0.916142	NA	87.8041	0.0398205	0.179497	0.221845	0.824435	0.88079	NA	CDS	with_protein	GCF_001618925.1	Primary Assembly	chromosome	NA	NZ_CP015117.1	409634	410347	-	WP_003118960.1	WP_003118960.1	NA	quorum-sensing transcriptional repressor QscR	qscR	NA	714	237		NA	NA
A4W92_RS01830	13.3607	0.446461	0.465695	0.958699	0.337711	NA	NA	13.3607	-0.0689044	0.481527	-0.143095	0.886215	NA	NA	13.3607	0.415824	0.468035	0.888446	0.374301	0.501569	NA	CDS	with_protein	GCF_001618925.1	Primary Assembly	chromosome	NA	NZ_CP015117.1	411109	411876	+	WP_003102692.1	WP_003102692.1	NA	sterol desaturase family protein		NA	768	255		NA	NA
A4W92_RS01835	23.9551	0.384305	0.367826	1.0448	0.296114	NA	NA	23.9551	0.271376	0.368011	0.737412	0.460872	0.728797	NA	23.9551	0.132097	0.375583	0.35171	0.725055	0.803955	NA	CDS	with_protein	GCF_001618925.1	Primary Assembly	chromosome	NA	NZ_CP015117.1	411882	413051	+	WP_003088150.1	WP_003088150.1	NA	hypothetical protein		NA	1170	389		NA	NA
A4W92_RS01840	48.9958	-0.0405199	0.236271	-0.171498	0.863832	0.938573	NA	48.9958	0.10358	0.231199	0.448011	0.654145	0.851169	NA	48.9958	0.0895889	0.234242	0.382463	0.702118	0.786742	NA	CDS	with_protein	GCF_001618925.1	Primary Assembly	chromosome	NA	NZ_CP015117.1	413070	414344	+	WP_003102695.1	WP_003102695.1	NA	fatty acid desaturase		NA	1275	424		NA	NA
A4W92_RS01845	46.495	-0.403328	0.245225	-1.64473	0.100026	0.28408	NA	46.495	-0.233795	0.239254	-0.977183	0.328478	0.623729	NA	46.495	-0.398968	0.245983	-1.62193	0.104817	0.188641	NA	CDS	with_protein	GCF_001618925.1	Primary Assembly	chromosome	NA	NZ_CP015117.1	414292	414984	+	WP_003118961.1	WP_003118961.1	NA	2OG-Fe(II) oxygenase		NA	693	230		NA	NA
A4W92_RS01850	74.2962	-0.168586	0.204797	-0.823184	0.410403	0.65043	NA	74.2962	-0.327808	0.205622	-1.59423	0.110884	0.354516	NA	74.2962	-0.709045	0.215089	-3.29651	0.000978937	0.00350842	NA	CDS	with_protein	GCF_001618925.1	Primary Assembly	chromosome	NA	NZ_CP015117.1	415010	417439	+	WP_016851730.1	WP_016851730.1	NA	penicillin acylase family protein		NA	2430	809		K01434	penicillin G amidase [EC:3.5.1.11]
A4W92_RS01855	35.8387	0.0900371	0.266363	0.338024	0.735345	0.867754	NA	35.8387	-0.0831936	0.268178	-0.310218	0.756395	0.896267	NA	35.8387	-0.000220917	0.269506	-0.000819712	0.999346	0.999506	NA	CDS	with_protein	GCF_001618925.1	Primary Assembly	chromosome	NA	NZ_CP015117.1	417436	418173	+	WP_009876284.1	WP_009876284.1	NA	hypothetical protein		NA	738	245		NA	NA
A4W92_RS01860	7.40335	0.0883064	0.564858	0.156334	0.87577	NA	NA	7.40335	0.0490426	0.561605	0.0873258	0.930413	NA	NA	7.40335	0.0911071	0.566645	0.160784	0.872264	NA	NA	CDS	with_protein	GCF_001618925.1	Primary Assembly	chromosome	NA	NZ_CP015117.1	418170	418559	+	WP_003088144.1	WP_003088144.1	NA	hypothetical protein		NA	390	129		NA	NA
A4W92_RS01865	532.548	0.326338	0.112153	2.90976	0.00361701	0.0346654	NA	532.548	0.223839	0.112106	1.99667	0.045861	0.221619	NA	532.548	0.533671	0.111527	4.78513	1.70881e-06	1.11582e-05	NA	CDS	with_protein	GCF_001618925.1	Primary Assembly	chromosome	NA	NZ_CP015117.1	418648	419271	+	WP_003088140.1	WP_003088140.1	NA	glutathione S-transferase		NA	624	207		K00799	glutathione S-transferase [EC:2.5.1.18]
A4W92_RS01880	955.675	-0.417114	0.130451	-3.19746	0.00138642	0.0170527	NA	955.675	0.409365	0.127869	3.20145	0.00136739	0.0244219	NA	955.675	1.30468	0.12674	10.2941	7.48828e-25	5.55916e-23	Significant	CDS	with_protein	GCF_001618925.1	Primary Assembly	chromosome	NA	NZ_CP015117.1	420421	421296	+	WP_016851731.1	WP_016851731.1	NA	4-hydroxy-tetrahydrodipicolinate synthase	dapA	NA	876	291		K01714	4-hydroxy-tetrahydrodipicolinate synthase [EC:4.3.3.7]
A4W92_RS01885	1418.07	0.140977	0.0948419	1.48644	0.137163	0.348139	NA	1418.07	0.112197	0.0946844	1.18495	0.236036	0.528142	NA	1418.07	0.147301	0.0949095	1.55201	0.120659	0.211297	NA	CDS	with_protein	GCF_001618925.1	Primary Assembly	chromosome	NA	NZ_CP015117.1	421309	423672	-	WP_003122806.1	WP_003122806.1	NA	DNA polymerase II		NA	2364	787		K02336	DNA polymerase II [EC:2.7.7.7]
A4W92_RS01890	280.491	0.578917	0.214467	2.69933	0.00694789	0.0527476	NA	280.491	1.20382	0.210931	5.70714	1.14888e-08	1.01784e-06	Significant	280.491	1.9815	0.209082	9.47711	2.61414e-21	1.27358e-19	Significant	CDS	with_protein	GCF_001618925.1	Primary Assembly	chromosome	NA	NZ_CP015117.1	423741	424274	-	WP_016851732.1	WP_016851732.1	NA	GNAT family N-acetyltransferase		NA	534	177		K19113	acetyltransferase [EC:2.3.1.-]
A4W92_RS01895	153.205	0.143402	0.158694	0.903639	0.366187	0.610285	NA	153.205	0.396552	0.15501	2.55823	0.0105207	0.0959898	NA	153.205	0.685705	0.153774	4.45918	8.22742e-06	4.6642e-05	NA	CDS	with_protein	GCF_001618925.1	Primary Assembly	chromosome	NA	NZ_CP015117.1	424360	424911	+	WP_003102727.1	WP_003102727.1	NA	XRE family transcriptional regulator		NA	552	183		K23779	XRE family transcriptional regulator, regulator of sulfur utilization
A4W92_RS01900	55.57	-0.00877917	0.2813	-0.0312093	0.975103	0.992227	NA	55.57	0.333265	0.274088	1.2159	0.224021	0.513669	NA	55.57	0.480846	0.27413	1.75408	0.0794171	0.150439	NA	CDS	with_protein	GCF_001618925.1	Primary Assembly	chromosome	NA	NZ_CP015117.1	424908	425306	-	WP_003088123.1	WP_003088123.1	NA	NADH-quinone oxidoreductase subunit A	ndhC	NA	399	132		K00330	NADH-quinone oxidoreductase subunit A [EC:7.1.1.2]
A4W92_RS01905	347.774	0.246583	0.196935	1.2521	0.210532	0.44785	NA	347.774	0.322793	0.196216	1.64509	0.0999509	0.335644	NA	347.774	0.770666	0.195321	3.94564	7.95881e-05	0.000369005	NA	CDS	with_protein	GCF_001618925.1	Primary Assembly	chromosome	NA	NZ_CP015117.1	425319	425642	-	WP_003102734.1	WP_003102734.1	NA	multidrug efflux SMR transporter		NA	324	107		K11741	quaternary ammonium compound-resistance protein SugE
A4W92_RS01910	243.36	-0.326268	0.177176	-1.84149	0.0655497	0.22071	NA	243.36	-0.126537	0.175191	-0.722281	0.470122	0.735189	NA	243.36	0.228731	0.174142	1.31348	0.189022	0.297518	NA	CDS	with_protein	GCF_001618925.1	Primary Assembly	chromosome	NA	NZ_CP015117.1	425973	426434	+	WP_003102736.1	WP_003102736.1	NA	(2Fe-2S)-binding protein		NA	462	153		K07302	isoquinoline 1-oxidoreductase subunit alpha [EC:1.3.99.16]
A4W92_RS01915	765.587	-0.114542	0.13468	-0.850477	0.39506	0.637502	NA	765.587	-0.0765359	0.134307	-0.569857	0.568775	0.804251	NA	765.587	-0.0752755	0.13469	-0.558879	0.576244	0.683947	NA	CDS	with_protein	GCF_001618925.1	Primary Assembly	chromosome	NA	NZ_CP015117.1	426439	428634	+	WP_004349295.1	WP_004349295.1	NA	xanthine dehydrogenase family protein molybdopterin-binding subunit		NA	2196	731		K07303	isoquinoline 1-oxidoreductase subunit beta [EC:1.3.99.16]
A4W92_RS01920	175.157	-0.33438	0.160423	-2.08437	0.0371269	0.153056	NA	175.157	-0.390832	0.159954	-2.4434	0.0145495	0.116055	NA	175.157	-0.544226	0.162832	-3.34226	0.000830996	0.00303401	NA	CDS	with_protein	GCF_001618925.1	Primary Assembly	chromosome	NA	NZ_CP015117.1	428792	429346	+	WP_003088112.1	WP_003088112.1	NA	helix-turn-helix domain-containing protein		NA	555	184		NA	NA
A4W92_RS01925	157.832	-0.253114	0.153669	-1.64714	0.0995298	0.283196	NA	157.832	-0.0759112	0.150718	-0.503663	0.614498	0.82682	NA	157.832	-0.00441225	0.151449	-0.0291336	0.976758	0.983064	NA	CDS	with_protein	GCF_001618925.1	Primary Assembly	chromosome	NA	NZ_CP015117.1	429435	430013	+	WP_003114949.1	WP_003114949.1	NA	HD domain-containing protein		NA	579	192		K07023	5'-deoxynucleotidase [EC:3.1.3.89]
A4W92_RS01930	114.091	-0.163182	0.160629	-1.01589	0.309681	0.559237	NA	114.091	-0.154953	0.159189	-0.973391	0.330359	0.625034	NA	114.091	-0.344281	0.163726	-2.10278	0.0354847	0.0767809	NA	CDS	with_protein	GCF_001618925.1	Primary Assembly	chromosome	NA	NZ_CP015117.1	430121	431308	-	WP_003102741.1	WP_003102741.1	NA	HlyD family efflux transporter periplasmic adaptor subunit		NA	1188	395		K12542	membrane fusion protein, adhesin transport system
A4W92_RS01935	171.796	-0.430163	0.158612	-2.71204	0.00668698	0.0515509	NA	171.796	-0.154871	0.155044	-0.998882	0.317852	0.612556	NA	171.796	-0.327339	0.157969	-2.07217	0.0382497	0.0819674	NA	CDS	with_protein	GCF_001618925.1	Primary Assembly	chromosome	NA	NZ_CP015117.1	431298	433469	-	WP_016851733.1	WP_016851733.1	NA	type I secretion system permease/ATPase		NA	2172	723		K12541	ATP-binding cassette, subfamily C, bacterial LapB
A4W92_RS01940	199.099	0.139872	0.195163	0.716694	0.473563	0.696964	NA	199.099	0.0742852	0.194875	0.381193	0.70306	0.872474	NA	199.099	-0.243971	0.198005	-1.23215	0.217893	0.333449	NA	CDS	with_protein	GCF_001618925.1	Primary Assembly	chromosome	NA	NZ_CP015117.1	433459	434736	-	WP_003102743.1	WP_003102743.1	NA	TolC family protein		NA	1278	425		K12543	outer membrane protein, adhesin transport system
A4W92_RS01945	615.338	-0.23877	0.105745	-2.25799	0.0239466	0.11624	NA	615.338	-0.0441197	0.104603	-0.421782	0.673184	0.858507	NA	615.338	-0.294306	0.106154	-2.77244	0.00556376	0.0160405	NA	CDS	with_protein	GCF_001618925.1	Primary Assembly	chromosome	NA	NZ_CP015117.1	434736	438686	-	WP_063174104.1	WP_063174104.1	NA	Ig-like domain-containing protein		NA	3951	1316		K20276	large repetitive protein
A4W92_RS01950	42.3034	0.193134	0.304184	0.634924	0.525478	0.73594	NA	42.3034	0.437804	0.298267	1.46783	0.142152	0.406252	NA	42.3034	0.00748223	0.308672	0.02424	0.980661	0.985957	NA	CDS	with_protein	GCF_001618925.1	Primary Assembly	chromosome	NA	NZ_CP015117.1	439186	440208	+	WP_003106674.1	WP_003106674.1	NA	transporter		NA	1023	340		K16074	zinc transporter
A4W92_RS01955	964.004	0.112966	0.121308	0.931232	0.351733	0.598376	NA	964.004	-0.122065	0.121538	-1.00433	0.315218	0.60921	NA	964.004	-0.17729	0.122023	-1.45292	0.146246	0.245885	NA	CDS	with_protein	GCF_001618925.1	Primary Assembly	chromosome	NA	NZ_CP015117.1	440269	441060	+	WP_003106675.1	WP_003106675.1	NA	EcsC family protein		NA	792	263		NA	NA
A4W92_RS01960	92.1203	-0.326724	0.187866	-1.73914	0.0820109	0.252439	NA	92.1203	-0.145024	0.183385	-0.790819	0.429049	0.706683	NA	92.1203	0.246656	0.180054	1.3699	0.170718	0.276254	NA	CDS	with_protein	GCF_001618925.1	Primary Assembly	chromosome	NA	NZ_CP015117.1	441175	442431	-	WP_003120216.1	WP_003120216.1	NA	elastinolytic metalloprotease LasA	lasA	NA	1257	418		K08642	LasA protease [EC:3.4.24.-]
A4W92_RS01965	17.482	0.24676	0.424336	0.581519	0.560891	NA	NA	17.482	0.692776	0.407355	1.70067	0.0890048	0.315336	NA	17.482	0.59097	0.41418	1.42684	0.153625	0.255055	NA	CDS	with_protein	GCF_001618925.1	Primary Assembly	chromosome	NA	NZ_CP015117.1	442715	443140	-	WP_016851737.1	WP_016851737.1	NA	hypothetical protein		NA	426	141		NA	NA
A4W92_RS01970	34.3464	-0.2093	0.272271	-0.76872	0.442059	0.675988	NA	34.3464	0.0180031	0.264359	0.0681007	0.945705	0.979074	NA	34.3464	-0.578368	0.284284	-2.03447	0.041904	0.0885808	NA	CDS	with_protein	GCF_001618925.1	Primary Assembly	chromosome	NA	NZ_CP015117.1	443423	443662	-	WP_009876275.1	WP_009876275.1	NA	acyl carrier protein	acpP	NA	240	79		K02078	acyl carrier protein
A4W92_RS01975	213.244	-0.0198873	0.171025	-0.116283	0.907428	0.962035	NA	213.244	0.251627	0.16854	1.49298	0.135442	0.396292	NA	213.244	0.109238	0.170409	0.641034	0.5215	0.637162	NA	CDS	with_protein	GCF_001618925.1	Primary Assembly	chromosome	NA	NZ_CP015117.1	443830	446160	-	WP_016851738.1	WP_016851738.1	NA	type II secretion system secretin GspD	gspD	NA	2331	776		K02453	general secretion pathway protein D
A4W92_RS01980	92.4785	-0.720338	0.240442	-2.99589	0.00273645	0.0279239	NA	92.4785	-0.387673	0.235034	-1.64943	0.0990587	0.333817	NA	92.4785	-0.507281	0.238169	-2.12992	0.0331782	0.0729032	NA	CDS	with_protein	GCF_001618925.1	Primary Assembly	chromosome	NA	NZ_CP015117.1	446147	446674	-	WP_003113617.1	WP_003113617.1	NA	type VI pilus biosynthesis protein		NA	528	175		K02452	general secretion pathway protein C
A4W92_RS01985	431.13	-0.294619	0.178122	-1.65403	0.0981222	0.281102	NA	431.13	-0.287478	0.177702	-1.61775	0.105717	0.344577	NA	431.13	-0.210499	0.177983	-1.18269	0.236932	0.35594	NA	CDS	with_protein	GCF_001618925.1	Primary Assembly	chromosome	NA	NZ_CP015117.1	446816	447025	-	WP_016851739.1	WP_016851739.1	NA	hypothetical protein		NA	210	69		NA	NA
A4W92_RS01990	602.153	0.131405	0.146983	0.894014	0.371314	0.615944	NA	602.153	-0.0349441	0.1471	-0.237554	0.812227	0.92123	NA	602.153	-0.450503	0.148877	-3.026	0.00247811	0.00788267	NA	CDS	with_protein	GCF_001618925.1	Primary Assembly	chromosome	NA	NZ_CP015117.1	447115	449391	-	WP_014603038.1	WP_014603038.1	NA	ATP-dependent DNA helicase		NA	2277	758		K10844	DNA excision repair protein ERCC-2 [EC:5.6.2.3]
A4W92_RS01995	1435.73	-0.0342249	0.0901753	-0.379538	0.704288	0.850823	NA	1435.73	-0.125854	0.0901267	-1.39641	0.16259	0.437508	NA	1435.73	-0.29913	0.0907975	-3.29448	0.000986047	0.00353187	NA	CDS	with_protein	GCF_001618925.1	Primary Assembly	chromosome	NA	NZ_CP015117.1	449384	451063	-	WP_016851741.1	WP_016851741.1	NA	nuclease Fan1	fan1	NA	1680	559		K15363	fanconi-associated nuclease 1 [EC:3.1.21.- 3.1.4.1]
A4W92_RS02000	289.399	0.353388	0.182902	1.93212	0.0533451	0.195436	NA	289.399	0.291863	0.182632	1.59809	0.110023	0.352869	NA	289.399	0.95976	0.180559	5.31549	1.06371e-07	8.91569e-07	NA	CDS	with_protein	GCF_001618925.1	Primary Assembly	chromosome	NA	NZ_CP015117.1	451197	451847	+	WP_003450136.1	WP_003450136.1	NA	TetR/AcrR family transcriptional regulator		NA	651	216		K09017	TetR/AcrR family transcriptional regulator
A4W92_RS02005	858.478	0.0888467	0.189599	0.468603	0.639353	0.810696	NA	858.478	0.0871735	0.18939	0.460285	0.645311	0.844347	NA	858.478	0.938763	0.188473	4.98088	6.32963e-07	4.56319e-06	NA	CDS	with_protein	GCF_001618925.1	Primary Assembly	chromosome	NA	NZ_CP015117.1	451966	452721	+	WP_016851742.1	WP_016851742.1	NA	molybdate ABC transporter substrate-binding protein	modA	NA	756	251		K02020	molybdate transport system substrate-binding protein
A4W92_RS02010	732.378	-0.00540871	0.139436	-0.03879	0.969058	0.989948	NA	732.378	-0.1712	0.139547	-1.22683	0.219888	0.508975	NA	732.378	-0.0361649	0.139615	-0.259032	0.795611	0.859866	NA	CDS	with_protein	GCF_001618925.1	Primary Assembly	chromosome	NA	NZ_CP015117.1	452734	453420	+	WP_003088068.1	WP_003088068.1	NA	molybdate ABC transporter permease subunit	modB	NA	687	228		K02018	molybdate transport system permease protein
A4W92_RS02015	824.167	-0.141169	0.141628	-0.996758	0.318882	0.566965	NA	824.167	-0.23133	0.141566	-1.63409	0.102241	0.33953	NA	824.167	-0.210414	0.141878	-1.48306	0.138059	0.235036	NA	CDS	with_protein	GCF_001618925.1	Primary Assembly	chromosome	NA	NZ_CP015117.1	453422	454507	+	WP_003098212.1	WP_003098212.1	NA	molybdenum ABC transporter ATP-binding protein	modC	NA	1086	361		K02017	molybdate transport system ATP-binding protein [EC:7.3.2.5]
A4W92_RS02020	321.627	-0.0389871	0.131855	-0.295682	0.767473	0.882712	NA	321.627	0.117386	0.130372	0.900393	0.367911	0.657607	NA	321.627	-0.0555711	0.132208	-0.42033	0.674244	0.764054	NA	CDS	with_protein	GCF_001618925.1	Primary Assembly	chromosome	NA	NZ_CP015117.1	454529	455356	-	WP_014603040.1	WP_014603040.1	NA	class I SAM-dependent methyltransferase		NA	828	275		NA	NA
A4W92_RS02025	201.694	-0.0104396	0.142515	-0.0732528	0.941605	0.97666	NA	201.694	-0.0285239	0.141709	-0.201285	0.840476	0.933634	NA	201.694	0.45457	0.139057	3.26895	0.00107947	0.00382911	NA	CDS	with_protein	GCF_001618925.1	Primary Assembly	chromosome	NA	NZ_CP015117.1	455442	456329	+	WP_003098210.1	WP_003098210.1	NA	LysR family transcriptional regulator		NA	888	295		NA	NA
A4W92_RS02030	161.8	0.355516	0.165355	2.15002	0.0315539	0.138772	NA	161.8	0.276358	0.165097	1.67391	0.0941475	0.325707	NA	161.8	0.280751	0.166365	1.68757	0.0914947	0.169256	NA	CDS	with_protein	GCF_001618925.1	Primary Assembly	chromosome	NA	NZ_CP015117.1	456338	457165	+	WP_003098209.1	WP_003098209.1	NA	aminoglycoside phosphotransferase family protein		NA	828	275		K04343	streptomycin 6-kinase [EC:2.7.1.72]
A4W92_RS02035	695.746	-0.229383	0.100095	-2.29166	0.0219255	0.110504	NA	695.746	-0.0871032	0.0991579	-0.878429	0.379711	0.668252	NA	695.746	0.0319513	0.0992875	0.321805	0.7476	0.822373	NA	CDS	with_protein	GCF_001618925.1	Primary Assembly	chromosome	NA	NZ_CP015117.1	457281	458204	+	WP_003098208.1	WP_003098208.1	NA	DUF808 domain-containing protein		NA	924	307		K09781	uncharacterized protein
A4W92_RS02040	128.936	0.273066	0.155622	1.75468	0.0793145	0.247772	NA	128.936	0.2532	0.154664	1.6371	0.10161	0.339051	NA	128.936	0.319361	0.155524	2.05346	0.0400281	0.0851058	NA	CDS	with_protein	GCF_001618925.1	Primary Assembly	chromosome	NA	NZ_CP015117.1	458551	459993	+	WP_016851743.1	WP_016851743.1	NA	cytochrome-c oxidase, cbb3-type subunit I	ccoN	NA	1443	480		K00404	cytochrome c oxidase cbb3-type subunit I [EC:7.1.1.9]
A4W92_RS02045	22.8295	0.352025	0.333012	1.05709	0.290469	NA	NA	22.8295	0.031702	0.339593	0.0933531	0.925623	0.973058	NA	22.8295	0.193525	0.338734	0.571319	0.567784	0.676998	NA	CDS	with_protein	GCF_001618925.1	Primary Assembly	chromosome	NA	NZ_CP015117.1	459996	460217	+	WP_016851744.1	WP_016851744.1	NA	hypothetical protein		NA	222	73		NA	NA
A4W92_RS02050	25.6113	0.382934	0.323788	1.18267	0.23694	0.480457	NA	25.6113	-0.00311821	0.331375	-0.00940991	0.992492	0.997956	NA	25.6113	0.0462894	0.333973	0.138602	0.889764	0.926919	NA	CDS	with_protein	GCF_001618925.1	Primary Assembly	chromosome	NA	NZ_CP015117.1	460309	461466	+	WP_003113608.1	WP_003113608.1	NA	HPP family protein		NA	1158	385		K07168	CBS domain-containing membrane protein
A4W92_RS02055	759.2	0.175874	0.116073	1.5152	0.129721	0.33536	NA	759.2	0.126593	0.115903	1.09224	0.274729	0.57123	NA	759.2	-0.274304	0.117544	-2.33362	0.0196156	0.046975	NA	CDS	with_protein	GCF_001618925.1	Primary Assembly	chromosome	NA	NZ_CP015117.1	461454	462317	-	WP_003098205.1	WP_003098205.1	NA	LysR family transcriptional regulator		NA	864	287		K23773	LysR family transcriptional regulator, flagellar master operon regulator
A4W92_RS02060	3691.95	0.0730576	0.196983	0.370882	0.710725	0.853019	NA	3691.95	-0.0421958	0.19698	-0.214213	0.830381	0.928502	NA	3691.95	0.727126	0.196793	3.69488	0.000219992	0.000925689	NA	CDS	with_protein	GCF_001618925.1	Primary Assembly	chromosome	NA	NZ_CP015117.1	462602	462877	+	WP_003098204.1	WP_003098204.1	NA	hypothetical protein		NA	276	91		NA	NA
A4W92_RS02065	617.182	0.392171	0.141895	2.76382	0.00571288	0.0466851	NA	617.182	0.4032	0.141558	2.84829	0.00439543	0.055979	NA	617.182	0.442284	0.141877	3.11738	0.00182466	0.00604279	NA	CDS	with_protein	GCF_001618925.1	Primary Assembly	chromosome	NA	NZ_CP015117.1	462926	464131	-	WP_003098203.1	WP_003098203.1	NA	GGDEF domain-containing protein		NA	1206	401		NA	NA
A4W92_RS02070	537.711	0.162171	0.110909	1.4622	0.143686	0.357759	NA	537.711	0.241086	0.110128	2.18914	0.0285867	0.170322	NA	537.711	0.431508	0.110003	3.9227	8.75622e-05	0.000402386	NA	CDS	with_protein	GCF_001618925.1	Primary Assembly	chromosome	NA	NZ_CP015117.1	464380	465384	+	WP_003113607.1	WP_003113607.1	NA	GlxA family transcriptional regulator		NA	1005	334		K13633	AraC family transcriptional regulator, transcriptional activator FtrA
A4W92_RS02075	19.6466	0.0552717	0.384689	0.143679	0.885754	NA	NA	19.6466	0.0496481	0.381419	0.130167	0.896434	0.95836	NA	19.6466	0.629501	0.368437	1.70857	0.0875305	0.163009	NA	CDS	with_protein	GCF_001618925.1	Primary Assembly	chromosome	NA	NZ_CP015117.1	465407	465649	+	WP_003088038.1	WP_003088038.1	NA	DUF1272 domain-containing protein		NA	243	80		K09984	uncharacterized protein
A4W92_RS02080	85.9666	0.140118	0.184127	0.760987	0.446665	0.679412	NA	85.9666	0.25901	0.18069	1.43344	0.151731	0.421414	NA	85.9666	0.561549	0.178419	3.14736	0.00164753	0.00551474	NA	CDS	with_protein	GCF_001618925.1	Primary Assembly	chromosome	NA	NZ_CP015117.1	465654	466823	+	WP_014603042.1	WP_014603042.1	NA	MFS transporter		NA	1170	389		NA	NA
A4W92_RS02085	6186.46	0.154782	0.104088	1.48703	0.137007	0.348082	NA	6186.46	0.220269	0.104015	2.11766	0.034204	0.186022	NA	6186.46	0.513721	0.103972	4.94096	7.774e-07	5.50269e-06	NA	CDS	with_protein	GCF_001618925.1	Primary Assembly	chromosome	NA	NZ_CP015117.1	466882	467466	-	WP_003088034.1	WP_003088034.1	NA	Fe-S biogenesis protein NfuA	nfuA	NA	585	194		K07400	Fe/S biogenesis protein NfuA
A4W92_RS02090	2727.14	-0.184685	0.103456	-1.78516	0.0742348	0.237592	NA	2727.14	-0.0444475	0.10323	-0.430569	0.666782	0.85667	NA	2727.14	-0.156528	0.103471	-1.51277	0.130337	0.224712	NA	CDS	with_protein	GCF_001618925.1	Primary Assembly	chromosome	NA	NZ_CP015117.1	467589	469877	-	WP_016851745.1	WP_016851745.1	NA	fatty acid cis/trans isomerase		NA	2289	762		NA	NA
A4W92_RS02095	28.0527	-0.185227	0.28945	-0.639929	0.522219	0.734245	NA	28.0527	0.125481	0.277768	0.451748	0.65145	0.848746	NA	28.0527	-0.290313	0.294052	-0.987283	0.323504	0.452122	NA	CDS	with_protein	GCF_001618925.1	Primary Assembly	chromosome	NA	NZ_CP015117.1	470239	470757	+	WP_003120232.1	WP_003120232.1	NA	hypothetical protein		NA	519	172		NA	NA
A4W92_RS02100	32.5911	0.15717	0.321669	0.488607	0.62512	0.802157	NA	32.5911	0.403114	0.314481	1.28184	0.199899	0.485952	NA	32.5911	-0.156241	0.330523	-0.47271	0.63642	0.735492	NA	CDS	with_protein	GCF_001618925.1	Primary Assembly	chromosome	NA	NZ_CP015117.1	470799	471263	+	WP_003088027.1	WP_003088027.1	NA	type VI secretion system effector peptidoglycanhydrolase Tse1	tse1	NA	465	154		NA	NA
A4W92_RS02105	10934.5	0.556358	0.16594	3.35277	0.000800075	0.011576	NA	10934.5	1.4095	0.165822	8.50008	1.89464e-17	6.09575e-15	Significant	10934.5	0.950291	0.165888	5.7285	1.01323e-08	1.04094e-07	NA	CDS	with_protein	GCF_001618925.1	Primary Assembly	chromosome	NA	NZ_CP015117.1	471538	475242	+	WP_003088025.1	WP_003088025.1	NA	methionine synthase	metH	NA	3705	1234		K00548	5-methyltetrahydrofolate--homocysteine methyltransferase [EC:2.1.1.13]
A4W92_RS02110	836.547	0.602089	0.178674	3.36976	0.00075233	0.0110996	NA	836.547	1.47211	0.177285	8.30364	1.00966e-16	2.80547e-14	Significant	836.547	0.77547	0.178435	4.34594	1.38677e-05	7.51993e-05	NA	CDS	with_protein	GCF_001618925.1	Primary Assembly	chromosome	NA	NZ_CP015117.1	475257	475619	+	WP_003098191.1	WP_003098191.1	NA	50S ribosome-binding protein YggL		NA	363	120		K09923	uncharacterized protein
A4W92_RS02115	1065.69	-0.189975	0.105002	-1.80925	0.0704122	0.230001	NA	1065.69	-0.259104	0.104894	-2.47015	0.0135057	0.111117	NA	1065.69	-0.295072	0.10535	-2.80087	0.00509649	0.0148513	NA	CDS	with_protein	GCF_001618925.1	Primary Assembly	chromosome	NA	NZ_CP015117.1	475671	476168	-	WP_016851746.1	WP_016851746.1	NA	hypothetical protein		NA	498	165		K19055	Ala-tRNA(Pro) deacylase [EC:3.1.1.-]
A4W92_RS02120	1089.31	-0.337459	0.123132	-2.74062	0.00613234	0.0491079	NA	1089.31	-0.32356	0.122875	-2.63324	0.00845734	0.0832524	NA	1089.31	-0.252986	0.123051	-2.05594	0.0397887	0.0846545	NA	CDS	with_protein	GCF_001618925.1	Primary Assembly	chromosome	NA	NZ_CP015117.1	476182	476544	-	WP_003122824.1	WP_003122824.1	NA	DUF1883 domain-containing protein		NA	363	120		NA	NA
A4W92_RS02125	764.752	-0.409307	0.181167	-2.25929	0.0238656	0.116129	NA	764.752	0.162994	0.179893	0.906063	0.364903	0.655541	NA	764.752	-0.0263956	0.18047	-0.146261	0.883716	0.922627	NA	CDS	with_protein	GCF_001618925.1	Primary Assembly	chromosome	NA	NZ_CP015117.1	476582	477622	+	WP_003122825.1	WP_003122825.1	NA	RNA methyltransferase		NA	1041	346		K06941	23S rRNA (adenine2503-C2)-methyltransferase [EC:2.1.1.192]
A4W92_RS02130	177.466	0.580321	0.214145	2.70994	0.00672949	0.0517454	NA	177.466	0.445506	0.214252	2.07935	0.037585	0.195945	NA	177.466	0.524024	0.214737	2.44031	0.0146747	0.0367303	NA	CDS	with_protein	GCF_001618925.1	Primary Assembly	chromosome	NA	NZ_CP015117.1	477687	477914	+	WP_003098182.1	WP_003098182.1	NA	DUF2970 domain-containing protein		NA	228	75		NA	NA
A4W92_RS02140	5020.33	1.81599	0.398277	4.55962	5.12469e-06	0.000269271	Significant	5020.33	1.84955	0.39826	4.64409	3.41579e-06	0.00019334	Significant	5020.33	2.24377	0.398238	5.63424	1.75834e-08	1.71865e-07	Significant	CDS	with_protein	GCF_001618925.1	Primary Assembly	chromosome	NA	NZ_CP015117.1	478325	479983	+	WP_003098180.1	WP_003098180.1	NA	nitrite/sulfite reductase		NA	1659	552		K00381	sulfite reductase (NADPH) hemoprotein beta-component [EC:1.8.1.2]
A4W92_RS02145	1571.61	2.1683	0.467508	4.63799	3.5182e-06	0.00019513	Significant	1571.61	1.91385	0.467543	4.09342	4.25055e-05	0.00163419	Significant	1571.61	2.06419	0.467548	4.41493	1.01042e-05	5.62586e-05	Significant	CDS	with_protein	GCF_001618925.1	Primary Assembly	chromosome	NA	NZ_CP015117.1	479967	480464	+	WP_003088003.1	WP_003088003.1	NA	DUF934 domain-containing protein		NA	498	165		NA	NA
A4W92_RS02150	336.265	-0.329296	0.147747	-2.22878	0.0258286	0.122187	NA	336.265	0.0412996	0.145097	0.284635	0.775924	0.905512	NA	336.265	0.332381	0.144506	2.30012	0.0214414	0.0505515	NA	CDS	with_protein	GCF_001618925.1	Primary Assembly	chromosome	NA	NZ_CP015117.1	480529	481110	-	WP_003098179.1	WP_003098179.1	NA	TetR/AcrR family transcriptional regulator		NA	582	193		NA	NA
A4W92_RS02155	148.559	0.0246732	0.16185	0.152445	0.878836	0.945104	NA	148.559	0.0517975	0.160399	0.322929	0.746749	0.892329	NA	148.559	0.565849	0.156978	3.60465	0.000312575	0.00126655	NA	CDS	with_protein	GCF_001618925.1	Primary Assembly	chromosome	NA	NZ_CP015117.1	481233	481670	+	WP_003098177.1	WP_003098177.1	NA	DUF4442 domain-containing protein		NA	438	145		NA	NA
A4W92_RS02160	129.395	0.222411	0.153039	1.45329	0.146142	0.360455	NA	129.395	0.0364926	0.154074	0.236852	0.812772	0.92123	NA	129.395	0.457185	0.150812	3.0315	0.00243346	0.00776217	NA	CDS	with_protein	GCF_001618925.1	Primary Assembly	chromosome	NA	NZ_CP015117.1	481765	482640	+	WP_003117684.1	WP_003117684.1	NA	alpha/beta fold hydrolase		NA	876	291		NA	NA
A4W92_RS02165	4413.07	0.0262219	0.139668	0.187744	0.851077	0.932223	NA	4413.07	0.0997475	0.139591	0.71457	0.474875	0.739355	NA	4413.07	0.146006	0.139637	1.04561	0.295742	0.421832	NA	CDS	with_protein	GCF_001618925.1	Primary Assembly	chromosome	NA	NZ_CP015117.1	482627	483619	-	WP_003087998.1	WP_003087998.1	NA	YhdH/YhfP family quinone oxidoreductase		NA	993	330		K19745	acrylyl-CoA reductase (NADPH) [EC:1.3.1.-]
A4W92_RS02170	3188.41	0.256908	0.129896	1.97779	0.0479524	0.182025	NA	3188.41	0.157866	0.129883	1.21545	0.224195	0.513875	NA	3188.41	0.276461	0.129911	2.12809	0.0333299	0.0730742	NA	CDS	with_protein	GCF_001618925.1	Primary Assembly	chromosome	NA	NZ_CP015117.1	483678	484703	-	WP_003087997.1	WP_003087997.1	NA	protease SohB	sohB	NA	1026	341		K04774	serine protease SohB [EC:3.4.21.-]
A4W92_RS02175	901.233	0.0041942	0.10107	0.041498	0.966899	0.988736	NA	901.233	0.0447051	0.100648	0.444174	0.656917	0.852	NA	901.233	0.177489	0.100718	1.76223	0.0780296	0.148351	NA	CDS	with_protein	GCF_001618925.1	Primary Assembly	chromosome	NA	NZ_CP015117.1	484937	485647	+	WP_003098172.1	WP_003098172.1	NA	phosphoglycerate mutase family protein		NA	711	236		NA	NA
A4W92_RS02180	9059.96	0.296119	0.139371	2.12468	0.0336137	0.144529	NA	9059.96	0.0797262	0.139387	0.571978	0.567337	0.802994	NA	9059.96	-0.446138	0.139541	-3.19719	0.00138776	0.00473417	NA	CDS	with_protein	GCF_001618925.1	Primary Assembly	chromosome	NA	NZ_CP015117.1	485708	486022	+	WP_003087993.1	WP_003087993.1	NA	SCP2 sterol-binding domain-containing protein		NA	315	104		NA	NA
A4W92_RS02185	1189	0.219369	0.117458	1.86763	0.0618132	0.212671	NA	1189	-0.0472084	0.117705	-0.401074	0.688366	0.865544	NA	1189	0.0601821	0.117806	0.510857	0.609451	0.71318	NA	CDS	with_protein	GCF_001618925.1	Primary Assembly	chromosome	NA	NZ_CP015117.1	486280	487350	+	WP_003098170.1	WP_003098170.1	NA	phosphotransferase family protein		NA	1071	356		NA	NA
A4W92_RS02190	1200.53	0.359476	0.144028	2.49587	0.0125648	0.0777509	NA	1200.53	-0.0731365	0.144435	-0.506364	0.612601	0.826223	NA	1200.53	-0.103037	0.144737	-0.711892	0.476532	0.59864	NA	CDS	with_protein	GCF_001618925.1	Primary Assembly	chromosome	NA	NZ_CP015117.1	487375	488142	+	WP_003087987.1	WP_003087987.1	NA	SDR family oxidoreductase		NA	768	255		NA	NA
A4W92_RS02195	115.62	0.0560838	0.167996	0.33384	0.7385	0.868539	NA	115.62	0.130761	0.165851	0.788428	0.430446	0.708376	NA	115.62	0.0564254	0.168476	0.334917	0.737688	0.814343	NA	CDS	with_protein	GCF_001618925.1	Primary Assembly	chromosome	NA	NZ_CP015117.1	488303	489064	-	WP_003113599.1	WP_003113599.1	NA	SDR family oxidoreductase		NA	762	253		K00059	3-oxoacyl-[acyl-carrier protein] reductase [EC:1.1.1.100]
A4W92_RS02200	308.078	0.00953792	0.150665	0.0633056	0.949523	0.98029	NA	308.078	0.37965	0.147725	2.56997	0.0101706	0.093634	NA	308.078	1.04967	0.145473	7.21557	5.3709e-13	1.07006e-11	Significant	CDS	with_protein	GCF_001618925.1	Primary Assembly	chromosome	NA	NZ_CP015117.1	489196	490101	+	WP_016851747.1	WP_016851747.1	NA	LysR family transcriptional regulator		NA	906	301		K21757	LysR family transcriptional regulator, benzoate and cis,cis-muconate-responsive activator of ben and cat genes
A4W92_RS02205	320.808	-0.205229	0.140307	-1.46271	0.143547	0.357674	NA	320.808	0.0113219	0.138485	0.0817554	0.934841	0.97569	NA	320.808	0.0148553	0.139279	0.106659	0.915059	0.94366	NA	CDS	with_protein	GCF_001618925.1	Primary Assembly	chromosome	NA	NZ_CP015117.1	490098	490742	-	WP_003087981.1	WP_003087981.1	NA	hypothetical protein		NA	645	214		NA	NA
A4W92_RS02210	289.8	-0.620692	0.188751	-3.28841	0.00100756	0.0134118	NA	289.8	-0.351558	0.186936	-1.88063	0.0600228	0.257487	NA	289.8	-0.684004	0.189336	-3.61266	0.000303078	0.00123207	NA	CDS	with_protein	GCF_001618925.1	Primary Assembly	chromosome	NA	NZ_CP015117.1	490843	491622	+	WP_003113596.1	WP_003113596.1	NA	TSUP family transporter		NA	780	259		K07090	uncharacterized protein
A4W92_RS02215	1997.3	0.257222	0.131162	1.96111	0.0498665	0.186455	NA	1997.3	0.0511557	0.131231	0.389813	0.696675	0.869436	NA	1997.3	-0.298451	0.13176	-2.26511	0.023506	0.0545122	NA	CDS	with_protein	GCF_001618925.1	Primary Assembly	chromosome	NA	NZ_CP015117.1	491590	492426	-	WP_003113595.1	WP_003113595.1	NA	NAD(+) diphosphatase	nudC	NA	837	278		K03574	8-oxo-dGTP diphosphatase [EC:3.6.1.55]
A4W92_RS02215	1997.3	0.257222	0.131162	1.96111	0.0498665	0.186455	NA	1997.3	0.0511557	0.131231	0.389813	0.696675	0.869436	NA	1997.3	-0.298451	0.13176	-2.26511	0.023506	0.0545122	NA	CDS	with_protein	GCF_001618925.1	Primary Assembly	chromosome	NA	NZ_CP015117.1	491590	492426	-	WP_003113595.1	WP_003113595.1	NA	NAD(+) diphosphatase	nudC	NA	837	278		K03426	NAD+ diphosphatase [EC:3.6.1.22]
A4W92_RS02220	5607.13	0.028496	0.0825396	0.34524	0.729914	0.865492	NA	5607.13	-0.0660572	0.0825255	-0.800446	0.423452	0.702065	NA	5607.13	-0.149744	0.0826628	-1.8115	0.0700635	0.135773	NA	CDS	with_protein	GCF_001618925.1	Primary Assembly	chromosome	NA	NZ_CP015117.1	492426	494114	-	WP_003098159.1	WP_003098159.1	NA	type IV pilus/biofilm regulator FimL	fimL	NA	1689	562		NA	NA
A4W92_RS02225	4602.85	0.167662	0.143255	1.17038	0.241848	0.486111	NA	4602.85	0.310804	0.143155	2.17111	0.0299229	0.174929	NA	4602.85	0.584544	0.14312	4.0843	4.4209e-05	0.000216331	NA	CDS	with_protein	GCF_001618925.1	Primary Assembly	chromosome	NA	NZ_CP015117.1	494154	494966	-	WP_003087972.1	WP_003087972.1	NA	crotonase/enoyl-CoA hydratase family protein		NA	813	270		K01692	enoyl-CoA hydratase [EC:4.2.1.17]
A4W92_RS02230	1381.4	0.0754797	0.136277	0.553869	0.579668	0.773875	NA	1381.4	0.0010734	0.136216	0.00788016	0.993713	0.997956	NA	1381.4	0.256193	0.136103	1.88234	0.0597892	0.119425	NA	CDS	with_protein	GCF_001618925.1	Primary Assembly	chromosome	NA	NZ_CP015117.1	495190	496692	+	WP_003113594.1	WP_003113594.1	NA	sodium/proton antiporter NhaB	nhaB	NA	1503	500		K03314	Na+:H+ antiporter, NhaB family
A4W92_RS02235	1291.12	0.287799	0.0780671	3.68656	0.000227309	0.00482706	NA	1291.12	0.148401	0.0781174	1.89971	0.0574706	0.250764	NA	1291.12	-0.0587741	0.0790231	-0.743758	0.457023	0.580565	NA	CDS	with_protein	GCF_001618925.1	Primary Assembly	chromosome	NA	NZ_CP015117.1	496676	498031	-	WP_003117687.1	WP_003117687.1	NA	amino acid permease		NA	1356	451		NA	NA
A4W92_RS02240	2235.91	0.388463	0.134799	2.88178	0.00395433	0.0366663	NA	2235.91	-0.0841865	0.135047	-0.623388	0.533029	0.783271	NA	2235.91	-0.543665	0.135667	-4.00736	6.14001e-05	0.000291172	NA	CDS	with_protein	GCF_001618925.1	Primary Assembly	chromosome	NA	NZ_CP015117.1	498055	500310	-	WP_003087961.1	WP_003087961.1	NA	lysine-specific pyridoxal 5'-phosphate-dependent carboxylase LdcA	ldcA	NA	2256	751		K01584	arginine decarboxylase [EC:4.1.1.19]
A4W92_RS02240	2235.91	0.388463	0.134799	2.88178	0.00395433	0.0366663	NA	2235.91	-0.0841865	0.135047	-0.623388	0.533029	0.783271	NA	2235.91	-0.543665	0.135667	-4.00736	6.14001e-05	0.000291172	NA	CDS	with_protein	GCF_001618925.1	Primary Assembly	chromosome	NA	NZ_CP015117.1	498055	500310	-	WP_003087961.1	WP_003087961.1	NA	lysine-specific pyridoxal 5'-phosphate-dependent carboxylase LdcA	ldcA	NA	2256	751		K01585	arginine decarboxylase [EC:4.1.1.19]
A4W92_RS02245	306.175	0.647095	0.154204	4.19636	2.71237e-05	0.00102042	NA	306.175	0.386795	0.154868	2.49758	0.0125043	0.106105	NA	306.175	0.423971	0.15547	2.72703	0.00639075	0.0180247	NA	CDS	with_protein	GCF_001618925.1	Primary Assembly	chromosome	NA	NZ_CP015117.1	500504	500893	+	WP_003132809.1	WP_003132809.1	NA	nuclear transport factor 2 family protein		NA	390	129		K06893	uncharacterized protein
A4W92_RS02250	1442.82	-0.113913	0.0969437	-1.17504	0.239979	0.484302	NA	1442.82	-0.0870324	0.096676	-0.900248	0.367989	0.657607	NA	1442.82	0.191116	0.096482	1.98085	0.0476085	0.0986662	NA	CDS	with_protein	GCF_001618925.1	Primary Assembly	chromosome	NA	NZ_CP015117.1	500921	501661	-	WP_003087958.1	WP_003087958.1	NA	DNA polymerase III subunit epsilon	dnaQ	NA	741	246		K02342	DNA polymerase III subunit epsilon [EC:2.7.7.7]
A4W92_RS02255	1100.2	0.00690647	0.109571	0.063032	0.949741	0.980346	NA	1100.2	0.0481143	0.109241	0.44044	0.659619	0.853257	NA	1100.2	0.251433	0.109163	2.30327	0.0212634	0.0501888	NA	CDS	with_protein	GCF_001618925.1	Primary Assembly	chromosome	NA	NZ_CP015117.1	501726	502172	-	WP_003087954.1	WP_003087954.1	NA	ribonuclease HI	rnhA	NA	447	148		K03469	ribonuclease HI [EC:3.1.26.4]
A4W92_RS02260	3261.43	0.0662162	0.12962	0.510849	0.609457	0.791897	NA	3261.43	0.316952	0.129373	2.44991	0.0142892	0.114633	NA	3261.43	1.00987	0.129117	7.82138	5.22485e-15	1.35196e-13	Significant	CDS	with_protein	GCF_001618925.1	Primary Assembly	chromosome	NA	NZ_CP015117.1	502175	502936	-	WP_003087952.1	WP_003087952.1	NA	methyltransferase domain-containing protein		NA	762	253		NA	NA
A4W92_RS02265	1150.98	0.0390349	0.111729	0.349371	0.726811	0.864154	NA	1150.98	-0.112778	0.111791	-1.00883	0.313056	0.606758	NA	1150.98	0.0976645	0.111701	0.874339	0.381934	0.509027	NA	CDS	with_protein	GCF_001618925.1	Primary Assembly	chromosome	NA	NZ_CP015117.1	503038	503814	+	WP_004343011.1	WP_004343011.1	NA	hydroxyacylglutathione hydrolase	gloB	NA	777	258		K01069	hydroxyacylglutathione hydrolase [EC:3.1.2.6]
A4W92_RS02270	6406.41	-0.0716036	0.108957	-0.657175	0.511068	0.726832	NA	6406.41	-0.141389	0.108937	-1.2979	0.194322	0.479181	NA	6406.41	0.309973	0.108841	2.84796	0.00440011	0.0130476	NA	CDS	with_protein	GCF_001618925.1	Primary Assembly	chromosome	NA	NZ_CP015117.1	503892	505496	+	WP_016851748.1	WP_016851748.1	NA	lytic transglycosylase domain-containing protein		NA	1605	534		K08307	membrane-bound lytic murein transglycosylase D [EC:4.2.2.-]
A4W92_RS02275	2981.79	0.138584	0.112634	1.23039	0.21855	0.458878	NA	2981.79	-0.052534	0.112682	-0.466213	0.641063	0.842081	NA	2981.79	0.0287387	0.112746	0.254898	0.798802	0.862568	NA	CDS	with_protein	GCF_001618925.1	Primary Assembly	chromosome	NA	NZ_CP015117.1	505687	507516	+	WP_003113590.1	WP_003113590.1	NA	extracellular solute-binding protein		NA	1830	609		K13893	microcin C transport system substrate-binding protein
A4W92_RS02275	2981.79	0.138584	0.112634	1.23039	0.21855	0.458878	NA	2981.79	-0.052534	0.112682	-0.466213	0.641063	0.842081	NA	2981.79	0.0287387	0.112746	0.254898	0.798802	0.862568	NA	CDS	with_protein	GCF_001618925.1	Primary Assembly	chromosome	NA	NZ_CP015117.1	505687	507516	+	WP_003113590.1	WP_003113590.1	NA	extracellular solute-binding protein		NA	1830	609		K02035	peptide/nickel transport system substrate-binding protein
A4W92_RS02280	4065.06	0.176154	0.158862	1.10885	0.267493	0.512421	NA	4065.06	-0.133784	0.158928	-0.841793	0.399904	0.683008	NA	4065.06	-0.282154	0.159061	-1.77387	0.0760846	0.145363	NA	CDS	with_protein	GCF_001618925.1	Primary Assembly	chromosome	NA	NZ_CP015117.1	507513	509360	+	WP_003087944.1	WP_003087944.1	NA	extracellular solute-binding protein		NA	1848	615		K02035	peptide/nickel transport system substrate-binding protein
A4W92_RS02280	4065.06	0.176154	0.158862	1.10885	0.267493	0.512421	NA	4065.06	-0.133784	0.158928	-0.841793	0.399904	0.683008	NA	4065.06	-0.282154	0.159061	-1.77387	0.0760846	0.145363	NA	CDS	with_protein	GCF_001618925.1	Primary Assembly	chromosome	NA	NZ_CP015117.1	507513	509360	+	WP_003087944.1	WP_003087944.1	NA	extracellular solute-binding protein		NA	1848	615		K13893	microcin C transport system substrate-binding protein
A4W92_RS02285	1372.95	0.0817451	0.151832	0.538393	0.590306	0.779698	NA	1372.95	-0.261425	0.152073	-1.71908	0.0856006	0.309266	NA	1372.95	-0.571317	0.152733	-3.74062	0.000183564	0.000789996	NA	CDS	with_protein	GCF_001618925.1	Primary Assembly	chromosome	NA	NZ_CP015117.1	509367	510449	+	WP_016851749.1	WP_016851749.1	NA	microcin C ABC transporter permease YejB		NA	1083	360		K13894	microcin C transport system permease protein
A4W92_RS02285	1372.95	0.0817451	0.151832	0.538393	0.590306	0.779698	NA	1372.95	-0.261425	0.152073	-1.71908	0.0856006	0.309266	NA	1372.95	-0.571317	0.152733	-3.74062	0.000183564	0.000789996	NA	CDS	with_protein	GCF_001618925.1	Primary Assembly	chromosome	NA	NZ_CP015117.1	509367	510449	+	WP_016851749.1	WP_016851749.1	NA	microcin C ABC transporter permease YejB		NA	1083	360		K02033	peptide/nickel transport system permease protein
A4W92_RS02290	1338.29	-0.00864453	0.166272	-0.0519904	0.958536	0.98479	NA	1338.29	-0.397429	0.166544	-2.38634	0.0170171	0.126245	NA	1338.29	-0.903314	0.167495	-5.39309	6.92545e-08	6.02331e-07	NA	CDS	with_protein	GCF_001618925.1	Primary Assembly	chromosome	NA	NZ_CP015117.1	510454	511473	+	WP_003087942.1	WP_003087942.1	NA	ABC transporter permease		NA	1020	339		K02034	peptide/nickel transport system permease protein
A4W92_RS02290	1338.29	-0.00864453	0.166272	-0.0519904	0.958536	0.98479	NA	1338.29	-0.397429	0.166544	-2.38634	0.0170171	0.126245	NA	1338.29	-0.903314	0.167495	-5.39309	6.92545e-08	6.02331e-07	NA	CDS	with_protein	GCF_001618925.1	Primary Assembly	chromosome	NA	NZ_CP015117.1	510454	511473	+	WP_003087942.1	WP_003087942.1	NA	ABC transporter permease		NA	1020	339		K13895	microcin C transport system permease protein
A4W92_RS02295	2241.39	0.0854568	0.157947	0.541046	0.588476	0.77887	NA	2241.39	-0.260644	0.158086	-1.64875	0.0991987	0.333922	NA	2241.39	-0.85988	0.158761	-5.4162	6.08794e-08	5.36979e-07	NA	CDS	with_protein	GCF_001618925.1	Primary Assembly	chromosome	NA	NZ_CP015117.1	511475	513085	+	WP_003117689.1	WP_003117689.1	NA	ABC transporter ATP-binding protein		NA	1611	536		K13896	microcin C transport system ATP-binding protein
A4W92_RS02295	2241.39	0.0854568	0.157947	0.541046	0.588476	0.77887	NA	2241.39	-0.260644	0.158086	-1.64875	0.0991987	0.333922	NA	2241.39	-0.85988	0.158761	-5.4162	6.08794e-08	5.36979e-07	NA	CDS	with_protein	GCF_001618925.1	Primary Assembly	chromosome	NA	NZ_CP015117.1	511475	513085	+	WP_003117689.1	WP_003117689.1	NA	ABC transporter ATP-binding protein		NA	1611	536		K02031	peptide/nickel transport system ATP-binding protein
A4W92_RS02295	2241.39	0.0854568	0.157947	0.541046	0.588476	0.77887	NA	2241.39	-0.260644	0.158086	-1.64875	0.0991987	0.333922	NA	2241.39	-0.85988	0.158761	-5.4162	6.08794e-08	5.36979e-07	NA	CDS	with_protein	GCF_001618925.1	Primary Assembly	chromosome	NA	NZ_CP015117.1	511475	513085	+	WP_003117689.1	WP_003117689.1	NA	ABC transporter ATP-binding protein		NA	1611	536		K02032	peptide/nickel transport system ATP-binding protein
A4W92_RS02300	1242.5	0.259621	0.154648	1.67878	0.0931941	0.274181	NA	1242.5	-0.177101	0.155004	-1.14256	0.253222	0.545243	NA	1242.5	-0.630658	0.155971	-4.04343	5.26751e-05	0.000252873	NA	CDS	with_protein	GCF_001618925.1	Primary Assembly	chromosome	NA	NZ_CP015117.1	513107	513904	+	WP_003087936.1	WP_003087936.1	NA	enoyl-ACP reductase FabI	fabI	NA	798	265		K00208	enoyl-[acyl-carrier protein] reductase I [EC:1.3.1.9 1.3.1.10]
A4W92_RS02305	19110.1	-0.0891135	0.0888631	-1.00282	0.315949	0.564767	NA	19110.1	-0.00921703	0.0888337	-0.103756	0.917363	0.969645	NA	19110.1	0.0256128	0.0888525	0.288262	0.773146	0.841861	NA	CDS	with_protein	GCF_001618925.1	Primary Assembly	chromosome	NA	NZ_CP015117.1	514003	515868	-	WP_012614282.1	WP_012614282.1	NA	SurA N-terminal domain-containing protein		NA	1866	621		K03770	peptidyl-prolyl cis-trans isomerase D [EC:5.2.1.8]
A4W92_RS02310	2186.33	-0.127816	0.155226	-0.823419	0.41027	0.65043	NA	2186.33	-0.0483473	0.155077	-0.311763	0.755221	0.895509	NA	2186.33	0.0362332	0.155135	0.233559	0.815327	0.874056	NA	tRNA		GCF_001618925.1	Primary Assembly	chromosome	NA	NZ_CP015117.1	515972	516048	-			NA	tRNA-Asp		NA	77	NA	anticodon=GTC	NA	NA
A4W92_RS02315	42494.6	0.195032	0.107954	1.80662	0.0708219	0.230431	NA	42494.6	0.0532128	0.107955	0.492915	0.622073	0.830566	NA	42494.6	0.0585147	0.107964	0.541983	0.58783	0.694658	NA	CDS	with_protein	GCF_001618925.1	Primary Assembly	chromosome	NA	NZ_CP015117.1	516100	516372	-	WP_003087931.1	WP_003087931.1	NA	DNA-binding protein HU-beta	hupB	NA	273	90		K03530	DNA-binding protein HU-beta
A4W92_RS02320	42914.7	0.0932312	0.136112	0.684957	0.493371	0.71229	NA	42914.7	0.135569	0.136105	0.99606	0.319221	0.614437	NA	42914.7	0.603164	0.136094	4.43198	9.33721e-06	5.25039e-05	NA	CDS	with_protein	GCF_001618925.1	Primary Assembly	chromosome	NA	NZ_CP015117.1	516508	518904	-	WP_003087926.1	WP_003087926.1	NA	endopeptidase La	lon	NA	2397	798		K01338	ATP-dependent Lon protease [EC:3.4.21.53]
A4W92_RS02325	67330.1	0.0341233	0.0961932	0.354737	0.722786	0.860734	NA	67330.1	0.0928723	0.0961861	0.965548	0.33427	0.628118	NA	67330.1	0.333438	0.0961836	3.46668	0.000526929	0.00202961	NA	CDS	with_protein	GCF_001618925.1	Primary Assembly	chromosome	NA	NZ_CP015117.1	519036	520316	-	WP_016851750.1	WP_016851750.1	NA	ATP-dependent Clp protease ATP-binding subunit ClpX	clpX	NA	1281	426		K03544	ATP-dependent Clp protease ATP-binding subunit ClpX
A4W92_RS02330	16674.2	-0.00961736	0.0905891	-0.106165	0.915452	0.96626	NA	16674.2	0.149509	0.0905415	1.65127	0.0986829	0.333102	NA	16674.2	0.428946	0.0905251	4.73842	2.15392e-06	1.3678e-05	NA	CDS	with_protein	GCF_001618925.1	Primary Assembly	chromosome	NA	NZ_CP015117.1	520421	521062	-	WP_003098129.1	WP_003098129.1	NA	ATP-dependent Clp endopeptidase proteolytic subunit ClpP	clpP	NA	642	213		K01358	ATP-dependent Clp protease, protease subunit [EC:3.4.21.92]
A4W92_RS02335	45352.1	-0.324273	0.132126	-2.45427	0.014117	0.0837279	NA	45352.1	0.0194435	0.132106	0.147181	0.882989	0.95211	NA	45352.1	0.11838	0.132108	0.896086	0.370207	0.498189	NA	CDS	with_protein	GCF_001618925.1	Primary Assembly	chromosome	NA	NZ_CP015117.1	521156	522466	-	WP_003087920.1	WP_003087920.1	NA	trigger factor	tig	NA	1311	436		K03545	trigger factor
A4W92_RS02340	739.21	-0.411654	0.128148	-3.21233	0.00131663	0.0165685	NA	739.21	-0.371203	0.127709	-2.90662	0.00365355	0.0493826	NA	739.21	-0.293759	0.127937	-2.29613	0.0216685	0.0509713	NA	CDS	with_protein	GCF_001618925.1	Primary Assembly	chromosome	NA	NZ_CP015117.1	522698	523405	+	WP_016851751.1	WP_016851751.1	NA	response regulator transcription factor ParR	parR	NA	708	235		K02483	two-component system, OmpR family, response regulator
A4W92_RS02340	739.21	-0.411654	0.128148	-3.21233	0.00131663	0.0165685	NA	739.21	-0.371203	0.127709	-2.90662	0.00365355	0.0493826	NA	739.21	-0.293759	0.127937	-2.29613	0.0216685	0.0509713	NA	CDS	with_protein	GCF_001618925.1	Primary Assembly	chromosome	NA	NZ_CP015117.1	522698	523405	+	WP_016851751.1	WP_016851751.1	NA	response regulator transcription factor ParR	parR	NA	708	235		K18073	two-component system, OmpR family, response regulator ParR
A4W92_RS02345	781.865	-0.128671	0.105939	-1.21458	0.224527	0.464552	NA	781.865	-0.0926438	0.105505	-0.878096	0.379892	0.668252	NA	781.865	-0.33304	0.106738	-3.12016	0.00180752	0.00599879	NA	CDS	with_protein	GCF_001618925.1	Primary Assembly	chromosome	NA	NZ_CP015117.1	523406	524692	+	WP_003087912.1	WP_003087912.1	NA	sensor histidine kinase ParS	parS	NA	1287	428		K07639	two-component system, OmpR family, sensor histidine kinase RstB [EC:2.7.13.3]
A4W92_RS02345	781.865	-0.128671	0.105939	-1.21458	0.224527	0.464552	NA	781.865	-0.0926438	0.105505	-0.878096	0.379892	0.668252	NA	781.865	-0.33304	0.106738	-3.12016	0.00180752	0.00599879	NA	CDS	with_protein	GCF_001618925.1	Primary Assembly	chromosome	NA	NZ_CP015117.1	523406	524692	+	WP_003087912.1	WP_003087912.1	NA	sensor histidine kinase ParS	parS	NA	1287	428		K18072	two-component system, OmpR family, sensor kinase ParS [EC:2.7.13.3]
A4W92_RS02350	116.272	0.0263868	0.187378	0.140821	0.888012	0.952808	NA	116.272	0.0498282	0.185944	0.267975	0.788719	0.910717	NA	116.272	0.0574017	0.18748	0.306175	0.759471	0.832348	NA	CDS	with_protein	GCF_001618925.1	Primary Assembly	chromosome	NA	NZ_CP015117.1	524797	526647	+	WP_016851752.1	WP_016851752.1	NA	serine hydrolase		NA	1851	616		NA	NA
A4W92_RS02355	238.099	0.157718	0.236336	0.667346	0.504551	0.722856	NA	238.099	0.337482	0.235083	1.43558	0.151121	0.420668	NA	238.099	0.374878	0.235579	1.59131	0.111541	0.198677	NA	CDS	with_protein	GCF_001618925.1	Primary Assembly	chromosome	NA	NZ_CP015117.1	526934	527149	-	WP_003098121.1	WP_003098121.1	NA	hypothetical protein		NA	216	71		NA	NA
A4W92_RS02360	60.2391	-0.203362	0.304473	-0.667915	0.504188	0.722855	NA	60.2391	0.327602	0.296216	1.10596	0.268746	0.564217	NA	60.2391	-0.0777017	0.303189	-0.256281	0.797734	0.861713	NA	tRNA		GCF_001618925.1	Primary Assembly	chromosome	NA	NZ_CP015117.1	527344	527419	-			NA	tRNA-His		NA	76	NA	anticodon=GTG	NA	NA
A4W92_RS02365	282.919	-0.140429	0.21529	-0.652276	0.514223	0.728868	NA	282.919	0.479287	0.212527	2.25518	0.0241218	0.155545	NA	282.919	-0.125718	0.215427	-0.583577	0.559505	0.669816	NA	tRNA		GCF_001618925.1	Primary Assembly	chromosome	NA	NZ_CP015117.1	527471	527547	-			NA	tRNA-Arg		NA	77	NA	anticodon=TCT	NA	NA
A4W92_RS02370	3174.18	-0.436744	0.13621	-3.20641	0.00134403	0.0167028	NA	3174.18	-0.225173	0.136002	-1.65566	0.0977899	0.331369	NA	3174.18	-0.0579901	0.136002	-0.426392	0.669822	0.761394	NA	CDS	with_protein	GCF_001618925.1	Primary Assembly	chromosome	NA	NZ_CP015117.1	527826	528680	+	WP_003087898.1	WP_003087898.1	NA	bifunctional methylenetetrahydrofolate dehydrogenase/methenyltetrahydrofolate cyclohydrolase FolD	folD	NA	855	284		K01491	methylenetetrahydrofolate dehydrogenase (NADP+) / methenyltetrahydrofolate cyclohydrolase [EC:1.5.1.5 3.5.4.9]
A4W92_RS02375	10093.5	-0.138513	0.0719579	-1.92492	0.0542399	0.197626	NA	10093.5	-0.0303759	0.0718813	-0.422584	0.672598	0.858507	NA	10093.5	-0.153912	0.0719797	-2.13827	0.0324951	0.0717562	NA	CDS	with_protein	GCF_001618925.1	Primary Assembly	chromosome	NA	NZ_CP015117.1	528738	530120	-	WP_016851753.1	WP_016851753.1	NA	cysteine--tRNA ligase	cysS	NA	1383	460		K01883	cysteinyl-tRNA synthetase [EC:6.1.1.16]
A4W92_RS02380	15639.1	-0.225988	0.0805358	-2.80605	0.00501525	0.043088	NA	15639.1	-0.0598212	0.0804762	-0.743341	0.457275	0.727381	NA	15639.1	0.134216	0.0804713	1.66787	0.0953408	0.174763	NA	CDS	with_protein	GCF_001618925.1	Primary Assembly	chromosome	NA	NZ_CP015117.1	530130	531800	-	WP_003098032.1	WP_003098032.1	NA	glutamine--tRNA ligase/YqeY domain fusion protein		NA	1671	556		K01886	glutaminyl-tRNA synthetase [EC:6.1.1.18]
A4W92_RS02385	8349.85	0.19123	0.0944607	2.02444	0.0429249	0.169381	NA	8349.85	0.0856252	0.0944551	0.906517	0.364662	0.655541	NA	8349.85	0.511656	0.0943798	5.42124	5.9186e-08	5.25012e-07	NA	CDS	with_protein	GCF_001618925.1	Primary Assembly	chromosome	NA	NZ_CP015117.1	531923	532420	+	WP_003087890.1	WP_003087890.1	NA	peptidylprolyl isomerase		NA	498	165		NA	NA
A4W92_RS02390	1576.99	-0.0529992	0.0951929	-0.556756	0.577694	0.77258	NA	1576.99	-0.0761094	0.0950383	-0.800829	0.423231	0.702065	NA	1576.99	-0.0837149	0.095319	-0.878261	0.379802	0.506837	NA	CDS	with_protein	GCF_001618925.1	Primary Assembly	chromosome	NA	NZ_CP015117.1	532425	533147	+	WP_003087888.1	WP_003087888.1	NA	UDP-2,3-diacylglucosamine diphosphatase	lpxH	NA	723	240		K03269	UDP-2,3-diacylglucosamine hydrolase [EC:3.6.1.54]
A4W92_RS02395	1036.83	-0.379175	0.172958	-2.1923	0.0283579	0.129667	NA	1036.83	-0.0647306	0.172327	-0.375625	0.707195	0.874587	NA	1036.83	-0.0520025	0.172528	-0.301415	0.763098	0.834856	NA	CDS	with_protein	GCF_001618925.1	Primary Assembly	chromosome	NA	NZ_CP015117.1	533279	534610	+	WP_003087885.1	WP_003087885.1	NA	SPFH domain-containing protein		NA	1332	443		NA	NA
A4W92_RS02400	935.753	-0.431031	0.160328	-2.68843	0.0071788	0.0538458	NA	935.753	0.162306	0.159087	1.02023	0.307617	0.602557	NA	935.753	0.0775144	0.159455	0.486121	0.626881	0.728519	NA	CDS	with_protein	GCF_001618925.1	Primary Assembly	chromosome	NA	NZ_CP015117.1	534659	535282	-	WP_004342965.1	WP_004342965.1	NA	tRNA-(ms[2]io[6]A)-hydroxylase		NA	624	207		K06169	tRNA 2-(methylsulfanyl)-N6-isopentenyladenosine37 hydroxylase [EC:1.14.99.69]
A4W92_RS02405	18553.2	-0.0711854	0.114	-0.624431	0.532344	0.74064	NA	18553.2	0.109241	0.113964	0.958554	0.337783	0.631894	NA	18553.2	0.24548	0.113968	2.15395	0.0312445	0.0695859	NA	CDS	with_protein	GCF_001618925.1	Primary Assembly	chromosome	NA	NZ_CP015117.1	535453	536316	+	WP_003087881.1	WP_003087881.1	NA	universal stress protein		NA	864	287		K14055	universal stress protein E
A4W92_RS02410	706.055	-0.0396216	0.111531	-0.355251	0.722402	0.860447	NA	706.055	0.185719	0.110465	1.68124	0.0927157	0.323499	NA	706.055	0.263634	0.1107	2.38153	0.0172408	0.0422617	NA	CDS	with_protein	GCF_001618925.1	Primary Assembly	chromosome	NA	NZ_CP015117.1	536372	536839	-	WP_003098041.1	WP_003098041.1	NA	DUF1289 domain-containing protein		NA	468	155		K06938	uncharacterized protein
A4W92_RS02415	33719.4	-0.196684	0.140611	-1.39878	0.161878	0.383084	NA	33719.4	-0.149057	0.140601	-1.06014	0.289081	0.587557	NA	33719.4	0.165717	0.140594	1.17869	0.23852	0.35787	NA	CDS	with_protein	GCF_001618925.1	Primary Assembly	chromosome	NA	NZ_CP015117.1	537221	539830	+	WP_003087875.1	WP_003087875.1	NA	bifunctional aconitate hydratase 2/2-methylisocitrate dehydratase	acnB	NA	2610	869		K01682	aconitate hydratase 2 / 2-methylisocitrate dehydratase [EC:4.2.1.3 4.2.1.99]
A4W92_RS02420	138.904	0.119844	0.191967	0.624295	0.532434	0.74064	NA	138.904	-0.30186	0.194698	-1.5504	0.121045	0.371834	NA	138.904	-0.281784	0.196028	-1.43747	0.150585	0.251554	NA	CDS	with_protein	GCF_001618925.1	Primary Assembly	chromosome	NA	NZ_CP015117.1	540008	541216	+	WP_003098042.1	WP_003098042.1	NA	ABC transporter substrate-binding protein		NA	1209	402		K22067	two-component system, oxyanion-binding sensor
A4W92_RS02425	36.129	0.29009	0.263009	1.10296	0.270043	0.515145	NA	36.129	-0.0522159	0.26856	-0.194429	0.84584	0.936771	NA	36.129	-0.215565	0.276573	-0.779416	0.435735	0.559704	NA	CDS	with_protein	GCF_001618925.1	Primary Assembly	chromosome	NA	NZ_CP015117.1	541233	541811	+	WP_003087868.1	WP_003087868.1	NA	ANTAR domain-containing response regulator		NA	579	192		K07183	two-component system, response regulator / RNA-binding antiterminator
A4W92_RS02430	76.3835	0.0689094	0.214704	0.320951	0.748247	0.871848	NA	76.3835	-0.151671	0.216413	-0.700843	0.483401	0.746409	NA	76.3835	0.130236	0.21439	0.607473	0.543537	0.65637	NA	CDS	with_protein	GCF_001618925.1	Primary Assembly	chromosome	NA	NZ_CP015117.1	542041	542736	+	WP_003098044.1	WP_003098044.1	NA	polysaccharide lyase family 7 protein		NA	696	231		NA	NA
A4W92_RS02435	14.4398	0.33585	0.442554	0.758891	0.447918	NA	NA	14.4398	-0.941814	0.487006	-1.93389	0.053127	NA	NA	14.4398	-0.769375	0.485059	-1.58615	0.112706	0.200523	NA	CDS	with_protein	GCF_001618925.1	Primary Assembly	chromosome	NA	NZ_CP015117.1	543090	544301	+	WP_003098047.1	WP_003098047.1	NA	NarK/NasA family nitrate transporter		NA	1212	403		K02575	MFS transporter, NNP family, nitrate/nitrite transporter
A4W92_RS02440	51.1366	0.111771	0.227651	0.490973	0.623446	0.801192	NA	51.1366	0.0618316	0.226675	0.272776	0.785025	0.909384	NA	51.1366	-0.325718	0.238004	-1.36854	0.171143	0.276703	NA	CDS	with_protein	GCF_001618925.1	Primary Assembly	chromosome	NA	NZ_CP015117.1	544376	545971	+	WP_229034566.1	WP_229034566.1	NA	bifunctional protein-serine/threonine kinase/phosphatase		NA	1596	531		K20074	PPM family protein phosphatase [EC:3.1.3.16]
A4W92_RS02445	78.9058	-0.275665	0.251655	-1.09541	0.273338	0.519305	NA	78.9058	-0.797773	0.256942	-3.10487	0.00190361	0.0316216	NA	78.9058	-0.784302	0.25902	-3.02796	0.00246208	0.00784543	NA	CDS	with_protein	GCF_001618925.1	Primary Assembly	chromosome	NA	NZ_CP015117.1	546239	548689	+	WP_003098052.1	WP_003098052.1	NA	nitrite reductase large subunit NirB	nirB	NA	2451	816		K00362	nitrite reductase (NADH) large subunit [EC:1.7.1.15]
A4W92_RS02450	8.35325	-0.756218	0.534628	-1.41448	0.157222	NA	NA	8.35325	-1.06191	0.548142	-1.93729	0.0527099	NA	NA	8.35325	-0.833172	0.541601	-1.53835	0.123963	NA	NA	CDS	with_protein	GCF_001618925.1	Primary Assembly	chromosome	NA	NZ_CP015117.1	548742	549068	+	WP_003098054.1	WP_003098054.1	NA	nitrite reductase small subunit NirD	nirD	NA	327	108		K00363	nitrite reductase (NADH) small subunit [EC:1.7.1.15]
A4W92_RS02455	84.1357	-0.301115	0.246314	-1.22248	0.221526	0.462198	NA	84.1357	-0.850584	0.251787	-3.37819	0.00072965	0.0157055	NA	84.1357	-0.79102	0.253119	-3.1251	0.00177746	0.0059179	NA	CDS	with_protein	GCF_001618925.1	Primary Assembly	chromosome	NA	NZ_CP015117.1	549095	551821	+	WP_004342948.1	WP_004342948.1	NA	nitrate reductase		NA	2727	908		K00372	assimilatory nitrate reductase catalytic subunit [EC:1.7.99.-]
A4W92_RS02460	39.4716	0.293497	0.32486	0.903457	0.366283	0.610285	NA	39.4716	0.219744	0.324256	0.677686	0.497971	0.756916	NA	39.4716	-0.146527	0.334304	-0.438303	0.661167	0.755976	NA	CDS	with_protein	GCF_001618925.1	Primary Assembly	chromosome	NA	NZ_CP015117.1	551833	552570	+	WP_003087845.1	WP_003087845.1	NA	uroporphyrinogen-III C-methyltransferase	cobA	NA	738	245		K02303	uroporphyrin-III C-methyltransferase [EC:2.1.1.107]
A4W92_RS02465	244532	0.158426	0.0722342	2.19323	0.0282908	0.129577	NA	244532	0.0948101	0.0722334	1.31255	0.189334	0.473767	NA	244532	-0.0568848	0.0722379	-0.787464	0.43101	0.55589	NA	CDS	with_protein	GCF_001618925.1	Primary Assembly	chromosome	NA	NZ_CP015117.1	552639	553691	-	WP_003087843.1	WP_003087843.1	NA	outer membrane porin OprF	oprF	NA	1053	350		K03286	OmpA-OmpF porin, OOP family
A4W92_RS02470	8412.37	-0.0348465	0.112208	-0.310554	0.75614	0.876228	NA	8412.37	-0.0461612	0.112179	-0.411497	0.680708	0.862061	NA	8412.37	-0.000378344	0.11221	-0.00337174	0.99731	0.99827	NA	CDS	with_protein	GCF_001618925.1	Primary Assembly	chromosome	NA	NZ_CP015117.1	553800	554390	-	WP_003098059.1	WP_003098059.1	NA	RNA polymerase sigma factor SigX	sigX	NA	591	196		K03088	RNA polymerase sigma-70 factor, ECF subfamily
A4W92_RS02475	3719.98	-0.330622	0.137406	-2.40616	0.016121	0.091185	NA	3719.98	-0.270349	0.137309	-1.96891	0.0489634	0.229008	NA	3719.98	0.0734276	0.137226	0.535085	0.592591	0.698827	NA	CDS	with_protein	GCF_001618925.1	Primary Assembly	chromosome	NA	NZ_CP015117.1	554462	555286	-	WP_003087830.1	WP_003087830.1	NA	mechanosensitive ion channel		NA	825	274		NA	NA
A4W92_RS02480	867.964	-0.430324	0.167152	-2.57444	0.0100402	0.0666749	NA	867.964	-0.146852	0.166353	-0.882772	0.377359	0.666127	NA	867.964	0.332234	0.165869	2.003	0.0451775	0.0943176	NA	CDS	with_protein	GCF_001618925.1	Primary Assembly	chromosome	NA	NZ_CP015117.1	555289	555543	-	WP_003120308.1	WP_003120308.1	NA	hypothetical protein		NA	255	84		NA	NA
A4W92_RS02485	892.69	0.252136	0.1188	2.12235	0.0338081	0.144937	NA	892.69	0.385881	0.118212	3.2643	0.00109733	0.0208228	NA	892.69	0.721462	0.117864	6.12116	9.28961e-10	1.14486e-08	NA	CDS	with_protein	GCF_001618925.1	Primary Assembly	chromosome	NA	NZ_CP015117.1	555592	556590	-	WP_003098062.1	WP_003098062.1	NA	zinc transporter ZntB		NA	999	332		K16074	zinc transporter
A4W92_RS02490	4276.17	0.261511	0.125583	2.08237	0.0373085	0.153277	NA	4276.17	0.501666	0.12542	3.9999	6.33685e-05	0.00230578	NA	4276.17	0.703125	0.125406	5.60678	2.06128e-08	1.97149e-07	NA	CDS	with_protein	GCF_001618925.1	Primary Assembly	chromosome	NA	NZ_CP015117.1	556778	557266	-	WP_003087823.1	WP_003087823.1	NA	ribonuclease E activity regulator RraA	rraA	NA	489	162		K02553	regulator of ribonuclease activity A
A4W92_RS02495	933.375	-0.495287	0.173569	-2.85354	0.00432357	0.0388278	NA	933.375	-0.225592	0.172932	-1.30451	0.19206	0.47609	NA	933.375	-0.22627	0.173183	-1.30654	0.191369	0.300447	NA	CDS	with_protein	GCF_001618925.1	Primary Assembly	chromosome	NA	NZ_CP015117.1	557373	558383	-	WP_003113577.1	WP_003113577.1	NA	alpha/beta fold hydrolase		NA	1011	336		NA	NA
A4W92_RS02500	29163.6	-0.192644	0.101191	-1.90377	0.0569404	0.203869	NA	29163.6	0.0569514	0.101158	0.562996	0.573437	0.807143	NA	29163.6	0.338901	0.101149	3.35051	0.000806641	0.00295374	NA	CDS	with_protein	GCF_001618925.1	Primary Assembly	chromosome	NA	NZ_CP015117.1	558453	560828	-	WP_003098065.1	WP_003098065.1	NA	phosphoenolpyruvate synthase	ppsA	NA	2376	791		K01007	pyruvate, water dikinase [EC:2.7.9.2]
A4W92_RS02510	3720.86	-0.0345768	0.106642	-0.324232	0.745762	0.871686	NA	3720.86	-0.0379005	0.106565	-0.355655	0.722099	0.880853	NA	3720.86	0.294944	0.106468	2.77027	0.00560095	0.0161031	NA	CDS	with_protein	GCF_001618925.1	Primary Assembly	chromosome	NA	NZ_CP015117.1	561000	561818	+	WP_003087813.1	WP_003087813.1	NA	kinase/pyrophosphorylase		NA	819	272		K09773	[pyruvate, water dikinase]-phosphate phosphotransferase / [pyruvate, water dikinase] kinase [EC:2.7.4.28 2.7.11.33]
A4W92_RS02515	2439.25	-0.501311	0.133988	-3.74148	0.000182942	0.00419856	NA	2439.25	-0.242375	0.133668	-1.81325	0.0697926	0.280271	NA	2439.25	-0.055488	0.133654	-0.415162	0.678023	0.766711	NA	CDS	with_protein	GCF_001618925.1	Primary Assembly	chromosome	NA	NZ_CP015117.1	562109	562648	+	WP_003087811.1	WP_003087811.1	NA	ATP-dependent zinc protease		NA	540	179		NA	NA
A4W92_RS02520	9197.12	-0.313035	0.119261	-2.62478	0.00867053	0.0610299	NA	9197.12	-0.0584914	0.119174	-0.490807	0.623563	0.831065	NA	9197.12	-0.087865	0.119217	-0.737019	0.461111	0.584448	NA	CDS	with_protein	GCF_001618925.1	Primary Assembly	chromosome	NA	NZ_CP015117.1	562654	564180	+	WP_003087809.1	WP_003087809.1	NA	inactive transglutaminase family protein		NA	1527	508		NA	NA
A4W92_RS02525	5039.39	-0.0280079	0.107387	-0.260813	0.794237	0.899159	NA	5039.39	0.0845524	0.107287	0.788095	0.430641	0.708376	NA	5039.39	-0.222636	0.107506	-2.07091	0.0383671	0.0821907	NA	CDS	with_protein	GCF_001618925.1	Primary Assembly	chromosome	NA	NZ_CP015117.1	564184	565167	+	WP_003087807.1	WP_003087807.1	NA	alpha-L-glutamate ligase-like protein		NA	984	327		NA	NA
A4W92_RS02530	263.64	0.205242	0.181642	1.12992	0.258509	0.50226	NA	263.64	0.448042	0.179737	2.49277	0.0126751	0.106506	NA	263.64	0.849184	0.178689	4.7523	2.01113e-06	1.29293e-05	NA	CDS	with_protein	GCF_001618925.1	Primary Assembly	chromosome	NA	NZ_CP015117.1	565224	566411	-	WP_016851755.1	WP_016851755.1	NA	MalM family protein		NA	1188	395		NA	NA
A4W92_RS02535	111.244	0.175839	0.184833	0.95134	0.341432	0.588095	NA	111.244	-0.0236369	0.185862	-0.127174	0.898802	0.959549	NA	111.244	-0.000497471	0.18734	-0.00265544	0.997881	0.998522	NA	CDS	with_protein	GCF_001618925.1	Primary Assembly	chromosome	NA	NZ_CP015117.1	566425	568023	-	WP_003098070.1	WP_003098070.1	NA	outer membrane protein transport protein		NA	1599	532		K06076	long-chain fatty acid transport protein
A4W92_RS02540	165.039	0.420215	0.167502	2.50871	0.0121172	0.0763215	NA	165.039	-0.108067	0.170844	-0.632551	0.527027	0.778945	NA	165.039	-0.140993	0.172608	-0.81684	0.41402	0.53968	NA	CDS	with_protein	GCF_001618925.1	Primary Assembly	chromosome	NA	NZ_CP015117.1	568043	569068	-	WP_003120313.1	WP_003120313.1	NA	transporter		NA	1026	341		NA	NA
A4W92_RS02545	327.843	0.16657	0.135822	1.22638	0.220054	0.460722	NA	327.843	-0.122225	0.136718	-0.893994	0.371325	0.661724	NA	327.843	-0.218848	0.138192	-1.58365	0.113273	0.201303	NA	CDS	with_protein	GCF_001618925.1	Primary Assembly	chromosome	NA	NZ_CP015117.1	569109	569870	-	WP_003098072.1	WP_003098072.1	NA	C39 family peptidase		NA	762	253		K06992	uncharacterized protein
A4W92_RS02550	484.453	0.162454	0.111611	1.45554	0.145519	0.359892	NA	484.453	-0.0437253	0.112033	-0.390291	0.696321	0.869436	NA	484.453	0.278977	0.111292	2.50671	0.0121861	0.0312854	NA	CDS	with_protein	GCF_001618925.1	Primary Assembly	chromosome	NA	NZ_CP015117.1	569949	570386	-	WP_003098074.1	WP_003098074.1	NA	DUF6160 family protein		NA	438	145		NA	NA
A4W92_RS02555	1812.62	0.147174	0.152098	0.967627	0.333231	0.58194	NA	1812.62	-0.284894	0.152348	-1.87002	0.0614811	0.261177	NA	1812.62	-0.713137	0.153006	-4.66084	3.14915e-06	1.92719e-05	NA	CDS	with_protein	GCF_001618925.1	Primary Assembly	chromosome	NA	NZ_CP015117.1	570618	573341	-	WP_003087788.1	WP_003087788.1	NA	helix-turn-helix transcriptional regulator		NA	2724	907		K03556	LuxR family transcriptional regulator, maltose regulon positive regulatory protein
A4W92_RS02560	5301.31	0.23245	0.108432	2.14374	0.0320535	0.140239	NA	5301.31	-0.095058	0.108511	-0.876023	0.381018	0.669107	NA	5301.31	-0.378996	0.10873	-3.48567	0.000490906	0.0019026	NA	CDS	with_protein	GCF_001618925.1	Primary Assembly	chromosome	NA	NZ_CP015117.1	573344	576049	-	WP_016851756.1	WP_016851756.1	NA	helix-turn-helix transcriptional regulator		NA	2706	901		K03556	LuxR family transcriptional regulator, maltose regulon positive regulatory protein
A4W92_RS02565	2308.93	-0.0191692	0.0890095	-0.215361	0.829486	0.919332	NA	2308.93	-0.0536379	0.0889112	-0.603275	0.546326	0.790389	NA	2308.93	-0.18593	0.0892755	-2.08265	0.0372828	0.0802261	NA	CDS	with_protein	GCF_001618925.1	Primary Assembly	chromosome	NA	NZ_CP015117.1	576214	577575	+	WP_003140013.1	WP_003140013.1	NA	aminodeoxychorismate synthase component I	pabB	NA	1362	453		K01665	para-aminobenzoate synthetase component I [EC:2.6.1.85]
A4W92_RS02570	1183.68	-0.359571	0.157355	-2.2851	0.0223071	0.111816	NA	1183.68	-0.167371	0.1569	-1.06674	0.286091	0.585263	NA	1183.68	0.106434	0.156765	0.678944	0.497174	0.615642	NA	CDS	with_protein	GCF_001618925.1	Primary Assembly	chromosome	NA	NZ_CP015117.1	577618	578235	-	WP_003098078.1	WP_003098078.1	NA	bifunctional phosphoserine phosphatase/homoserine phosphotransferase ThrH	thrH	NA	618	205		K02203	phosphoserine / homoserine phosphotransferase [EC:3.1.3.3 2.7.1.39]
A4W92_RS02575	1674.01	0.774462	0.195736	3.95666	7.6005e-05	0.00224351	NA	1674.01	0.93905	0.195536	4.80245	1.56739e-06	9.6038e-05	NA	1674.01	1.18033	0.19549	6.0378	1.56226e-09	1.85921e-08	Significant	CDS	with_protein	GCF_001618925.1	Primary Assembly	chromosome	NA	NZ_CP015117.1	578439	579173	+	WP_023082568.1	WP_023082568.1	NA	phosphoadenylyl-sulfate reductase		NA	735	244		K00390	phosphoadenosine phosphosulfate reductase [EC:1.8.4.8 1.8.4.10]
A4W92_RS02580	1169.7	0.599251	0.155996	3.84145	0.000122307	0.00315785	NA	1169.7	0.665505	0.155748	4.27295	1.92904e-05	0.000850962	NA	1169.7	1.07563	0.155471	6.91853	4.5635e-12	8.01634e-11	Significant	CDS	with_protein	GCF_001618925.1	Primary Assembly	chromosome	NA	NZ_CP015117.1	579238	579585	+	WP_003098081.1	WP_003098081.1	NA	hypothetical protein		NA	348	115		NA	NA
A4W92_RS02585	8788.28	0.220613	0.0863547	2.55473	0.010627	0.0691408	NA	8788.28	0.372575	0.0862506	4.31968	1.56257e-05	0.000723635	NA	8788.28	1.27374	0.0860524	14.8019	1.42483e-49	4.93626e-47	Significant	CDS	with_protein	GCF_001618925.1	Primary Assembly	chromosome	NA	NZ_CP015117.1	579642	580616	-	WP_003087775.1	WP_003087775.1	NA	HTH-type transcriptional regulator CysB	cysB	NA	975	324		K13634	LysR family transcriptional regulator, cys regulon transcriptional activator
A4W92_RS02590	1859.64	0.076872	0.0928126	0.828249	0.407529	0.648078	NA	1859.64	0.300869	0.0922855	3.26019	0.00111336	0.0210061	NA	1859.64	0.802623	0.0918738	8.73615	2.41191e-18	8.69404e-17	NA	CDS	with_protein	GCF_001618925.1	Primary Assembly	chromosome	NA	NZ_CP015117.1	580748	581245	-	WP_003087770.1	WP_003087770.1	NA	universal stress protein		NA	498	165		NA	NA
A4W92_RS02595	1565.57	0.266502	0.114233	2.33296	0.0196503	0.104072	NA	1565.57	0.238882	0.114111	2.09342	0.0363115	0.192484	NA	1565.57	0.372691	0.114151	3.2649	0.00109502	0.00387544	NA	CDS	with_protein	GCF_001618925.1	Primary Assembly	chromosome	NA	NZ_CP015117.1	581408	582355	-	WP_003098083.1	WP_003098083.1	NA	putative 2-dehydropantoate 2-reductase		NA	948	315		K00077	2-dehydropantoate 2-reductase [EC:1.1.1.169]
A4W92_RS02600	669.586	0.323706	0.138881	2.33081	0.0197632	0.104301	NA	669.586	0.301438	0.138638	2.17428	0.0296844	0.173813	NA	669.586	0.451576	0.138669	3.2565	0.00112794	0.00397392	NA	CDS	with_protein	GCF_001618925.1	Primary Assembly	chromosome	NA	NZ_CP015117.1	582355	582732	-	WP_003120319.1	WP_003120319.1	NA	thioredoxin family protein		NA	378	125		NA	NA
A4W92_RS02610	7590.04	-0.0722447	0.0796716	-0.906782	0.364522	0.609232	NA	7590.04	-0.175308	0.0796636	-2.2006	0.0277646	0.169049	NA	7590.04	-0.0577467	0.079684	-0.724697	0.468638	0.591106	NA	CDS	with_protein	GCF_001618925.1	Primary Assembly	chromosome	NA	NZ_CP015117.1	583050	584126	+	WP_003087765.1	WP_003087765.1	NA	3-deoxy-7-phosphoheptulonate synthase		NA	1077	358		K01626	3-deoxy-7-phosphoheptulonate synthase [EC:2.5.1.54]
A4W92_RS02615	3227.21	0.0721216	0.139367	0.517493	0.604812	0.788037	NA	3227.21	0.130753	0.139266	0.938872	0.347796	0.640771	NA	3227.21	0.441813	0.139194	3.17409	0.00150305	0.00506924	NA	CDS	with_protein	GCF_001618925.1	Primary Assembly	chromosome	NA	NZ_CP015117.1	584184	584468	-	WP_003087762.1	WP_003087762.1	NA	GNAT family N-acetyltransferase		NA	285	94		K06975	uncharacterized protein
A4W92_RS02620	1305.93	-0.132083	0.150096	-0.879992	0.378864	0.623396	NA	1305.93	0.0342735	0.149701	0.228946	0.818911	0.923062	NA	1305.93	0.478989	0.149386	3.20639	0.00134411	0.00460796	NA	CDS	with_protein	GCF_001618925.1	Primary Assembly	chromosome	NA	NZ_CP015117.1	584855	585544	+	WP_003087759.1	WP_003087759.1	NA	crotonase/enoyl-CoA hydratase family protein		NA	690	229		NA	NA
A4W92_RS02625	69.161	-0.351679	0.254523	-1.38172	0.167058	0.389031	NA	69.161	0.117719	0.244496	0.481477	0.630177	0.83392	NA	69.161	0.831985	0.237628	3.50121	0.000463158	0.00180855	NA	CDS	with_protein	GCF_001618925.1	Primary Assembly	chromosome	NA	NZ_CP015117.1	585694	585882	+	WP_003098088.1	WP_003098088.1	NA	hypothetical protein		NA	189	62		NA	NA
A4W92_RS02630	16978.5	-0.183045	0.151624	-1.20722	0.227346	0.46701	NA	16978.5	-0.0839414	0.151605	-0.553685	0.579794	0.811049	NA	16978.5	-0.744367	0.151696	-4.90698	9.24893e-07	6.41561e-06	NA	CDS	with_protein	GCF_001618925.1	Primary Assembly	chromosome	NA	NZ_CP015117.1	585954	586460	-	WP_003087757.1	WP_003087757.1	NA	macro domain-containing protein		NA	507	168		NA	NA
A4W92_RS02635	194.028	0.173547	0.158845	1.09256	0.274589	0.520172	NA	194.028	0.0881677	0.158647	0.555747	0.578384	0.810188	NA	194.028	0.359795	0.157753	2.28074	0.0225636	0.0527583	NA	CDS	with_protein	GCF_001618925.1	Primary Assembly	chromosome	NA	NZ_CP015117.1	586681	587169	+	WP_003087756.1	WP_003087756.1	NA	hypothetical protein		NA	489	162		NA	NA
A4W92_RS02640	55.5265	-0.897554	0.281734	-3.18582	0.00144343	0.0176093	NA	55.5265	0.00754171	0.260237	0.0289801	0.97688	0.991149	NA	55.5265	0.470286	0.255881	1.83791	0.0660761	0.129616	NA	CDS	with_protein	GCF_001618925.1	Primary Assembly	chromosome	NA	NZ_CP015117.1	587324	587542	+	WP_003098091.1	WP_003098091.1	NA	hypothetical protein		NA	219	72		NA	NA
A4W92_RS02645	56.8106	-0.802695	0.284549	-2.82094	0.00478829	0.0420485	NA	56.8106	-0.103667	0.268084	-0.386694	0.698983	0.871373	NA	56.8106	0.518539	0.261655	1.98177	0.047505	0.0984845	NA	CDS	with_protein	GCF_001618925.1	Primary Assembly	chromosome	NA	NZ_CP015117.1	587570	587809	+	WP_003087754.1	WP_003087754.1	NA	hypothetical protein		NA	240	79		NA	NA
A4W92_RS02650	6744.54	-0.00312506	0.163514	-0.0191119	0.984752	0.995439	NA	6744.54	0.092528	0.163467	0.566036	0.571369	0.805902	NA	6744.54	-5.49684e-05	0.163523	-0.00033615	0.999732	0.999732	NA	CDS	with_protein	GCF_001618925.1	Primary Assembly	chromosome	NA	NZ_CP015117.1	587867	588589	-	WP_003098093.1	WP_003098093.1	NA	amidotransferase		NA	723	240		K22314	glucosinolate gamma-glutamyl hydrolase [EC:3.4.19.16]
A4W92_RS02655	570.264	-0.187312	0.133128	-1.40701	0.159425	0.379855	NA	570.264	0.0415284	0.131994	0.314624	0.753047	0.895076	NA	570.264	0.0523884	0.132453	0.395523	0.692457	0.777767	NA	CDS	with_protein	GCF_001618925.1	Primary Assembly	chromosome	NA	NZ_CP015117.1	588834	589205	+	WP_003087752.1	WP_003087752.1	NA	glutathione S-transferase N-terminal domain-containing protein		NA	372	123		NA	NA
A4W92_RS02660	49.2328	-0.194293	0.241144	-0.805715	0.420407	0.657847	NA	49.2328	0.00550564	0.234947	0.0234336	0.981304	0.993987	NA	49.2328	-0.0879282	0.239612	-0.36696	0.713648	0.795449	NA	CDS	with_protein	GCF_001618925.1	Primary Assembly	chromosome	NA	NZ_CP015117.1	589214	590212	-	WP_012614291.1	WP_012614291.1	NA	hypothetical protein		NA	999	332		NA	NA
A4W92_RS02665	125.313	-0.102462	0.166312	-0.616083	0.537839	0.744592	NA	125.313	0.12268	0.16241	0.755371	0.450026	0.72222	NA	125.313	0.174143	0.163433	1.06553	0.286635	0.412142	NA	CDS	with_protein	GCF_001618925.1	Primary Assembly	chromosome	NA	NZ_CP015117.1	590235	591206	-	WP_003144750.1	WP_003144750.1	NA	aldo/keto reductase		NA	972	323		K23107	1-deoxyxylulose-5-phosphate synthase [EC:1.1.-.-]
A4W92_RS02670	174.343	0.0821861	0.164971	0.498186	0.618353	0.799467	NA	174.343	-0.0510799	0.165157	-0.30928	0.757109	0.896483	NA	174.343	0.0398822	0.165668	0.240736	0.80976	0.870317	NA	CDS	with_protein	GCF_001618925.1	Primary Assembly	chromosome	NA	NZ_CP015117.1	591358	592272	+	WP_003087749.1	WP_003087749.1	NA	LysR family transcriptional regulator		NA	915	304		NA	NA
A4W92_RS02675	1790.59	-0.0407195	0.106673	-0.381721	0.702668	0.850293	NA	1790.59	-0.10046	0.106601	-0.942389	0.345993	0.63899	NA	1790.59	-0.549268	0.10748	-5.11043	3.21432e-07	2.44147e-06	NA	CDS	with_protein	GCF_001618925.1	Primary Assembly	chromosome	NA	NZ_CP015117.1	592526	594670	-	WP_003140029.1	WP_003140029.1	NA	3-hydroxyacyl-CoA dehydrogenase NAD-binding domain-containing protein		NA	2145	714		K01782	3-hydroxyacyl-CoA dehydrogenase / enoyl-CoA hydratase / 3-hydroxybutyryl-CoA epimerase [EC:1.1.1.35 4.2.1.17 5.1.2.3]
A4W92_RS02680	1148.53	0.011561	0.103316	0.111899	0.910904	0.964013	NA	1148.53	0.0740229	0.10297	0.718877	0.472217	0.736957	NA	1148.53	-0.256498	0.104016	-2.46594	0.0136653	0.0345426	NA	CDS	with_protein	GCF_001618925.1	Primary Assembly	chromosome	NA	NZ_CP015117.1	594684	595889	-	WP_003087747.1	WP_003087747.1	NA	acetyl-CoA C-acetyltransferase		NA	1206	401		K00626	acetyl-CoA C-acetyltransferase [EC:2.3.1.9]
A4W92_RS02690	240.109	-0.0740882	0.132677	-0.558409	0.576565	0.771472	NA	240.109	-0.050237	0.131705	-0.381435	0.70288	0.872474	NA	240.109	-0.270002	0.134603	-2.00592	0.0448651	0.0937988	NA	CDS	with_protein	GCF_001618925.1	Primary Assembly	chromosome	NA	NZ_CP015117.1	596460	597347	-	WP_003087746.1	WP_003087746.1	NA	AEC family transporter		NA	888	295		K24180	malate permease and related proteins
A4W92_RS02695	378.175	0.0264332	0.122464	0.215845	0.829109	0.919332	NA	378.175	-0.0503764	0.122275	-0.411991	0.680346	0.861781	NA	378.175	0.168964	0.121942	1.3856	0.165868	0.270631	NA	CDS	with_protein	GCF_001618925.1	Primary Assembly	chromosome	NA	NZ_CP015117.1	597460	598281	+	WP_003100707.1	WP_003100707.1	NA	cytochrome c		NA	822	273		NA	NA
A4W92_RS02700	311.431	-0.174076	0.134778	-1.29158	0.196504	0.430212	NA	311.431	-0.18974	0.13421	-1.41375	0.157434	0.430025	NA	311.431	-0.1789	0.135062	-1.32458	0.185309	0.293412	NA	CDS	with_protein	GCF_001618925.1	Primary Assembly	chromosome	NA	NZ_CP015117.1	598289	599020	-	WP_003100716.1	WP_003100716.1	NA	peptidase		NA	732	243		K07395	putative proteasome-type protease
A4W92_RS02705	206.975	-0.198366	0.130118	-1.52451	0.127381	0.330309	NA	206.975	-0.203527	0.129192	-1.57539	0.115167	0.362763	NA	206.975	-0.147057	0.13	-1.1312	0.257969	0.380306	NA	CDS	with_protein	GCF_001618925.1	Primary Assembly	chromosome	NA	NZ_CP015117.1	599102	599902	-	WP_003100717.1	WP_003100717.1	NA	transglutaminase family protein		NA	801	266		NA	NA
A4W92_RS02710	178.436	-0.206075	0.149115	-1.38198	0.166978	0.389031	NA	178.436	-0.330465	0.149263	-2.21398	0.0268303	0.166342	NA	178.436	-0.41887	0.151582	-2.76332	0.00572172	0.0164049	NA	CDS	with_protein	GCF_001618925.1	Primary Assembly	chromosome	NA	NZ_CP015117.1	599899	600852	-	WP_003087742.1	WP_003087742.1	NA	alpha-E domain-containing protein		NA	954	317		NA	NA
A4W92_RS02715	448.498	-0.276258	0.0955534	-2.89114	0.00383845	0.0359817	NA	448.498	-0.270589	0.094889	-2.85164	0.00434949	0.0557628	NA	448.498	-0.261805	0.0957076	-2.73547	0.00622914	0.0176167	NA	CDS	with_protein	GCF_001618925.1	Primary Assembly	chromosome	NA	NZ_CP015117.1	600855	602267	-	WP_003087741.1	WP_003087741.1	NA	circularly permuted type 2 ATP-grasp protein		NA	1413	470		NA	NA
A4W92_RS02720	1641.04	0.0885975	0.125312	0.707016	0.479557	0.702641	NA	1641.04	0.0743759	0.125187	0.594121	0.552431	0.794218	NA	1641.04	0.177127	0.125259	1.41409	0.157335	0.260026	NA	CDS	without_protein	GCF_001618925.1	Primary Assembly	chromosome	NA	NZ_CP015117.1	602667	603315	-			NA	type 1 glutamine amidotransferase		NA	649	NA	pseudo	NA	NA
A4W92_RS02725	2048.18	0.177734	0.102271	1.73787	0.0822342	0.252736	NA	2048.18	0.337926	0.101943	3.31486	0.000916876	0.0183385	NA	2048.18	0.571756	0.101871	5.61253	1.99395e-08	1.91591e-07	NA	CDS	with_protein	GCF_001618925.1	Primary Assembly	chromosome	NA	NZ_CP015117.1	603413	603754	-	WP_003087738.1	WP_003087738.1	NA	ribonuclease E inhibitor RraB		NA	342	113		NA	NA
A4W92_RS02730	3607.16	-0.369336	0.136014	-2.71542	0.00661908	0.0513047	NA	3607.16	-0.165657	0.135846	-1.21944	0.222676	0.512699	NA	3607.16	-0.274005	0.135985	-2.01496	0.0439091	0.0921632	NA	CDS	with_protein	GCF_001618925.1	Primary Assembly	chromosome	NA	NZ_CP015117.1	604107	606164	+	WP_003113558.1	WP_003113558.1	NA	bifunctional diguanylate cyclase/phosphodiesterase		NA	2058	685		K21023	diguanylate cyclase [EC:2.7.7.65]
A4W92_RS02735	1229.09	-0.159519	0.1378	-1.15761	0.247022	0.491093	NA	1229.09	-0.0522735	0.137478	-0.380232	0.703773	0.8727	NA	1229.09	-0.242292	0.138002	-1.75572	0.0791363	0.150075	NA	CDS	with_protein	GCF_001618925.1	Primary Assembly	chromosome	NA	NZ_CP015117.1	606335	608629	+	WP_003113557.1	WP_003113557.1	NA	beta-glucosidase BglX	bglX	NA	2295	764		K05349	beta-glucosidase [EC:3.2.1.21]
A4W92_RS02740	292.372	0.367455	0.190477	1.92914	0.0537139	0.196426	NA	292.372	-0.159808	0.191988	-0.832388	0.40519	0.687462	NA	292.372	-0.944337	0.19752	-4.78096	1.74456e-06	1.13788e-05	NA	CDS	with_protein	GCF_001618925.1	Primary Assembly	chromosome	NA	NZ_CP015117.1	608732	609376	-	WP_003120328.1	WP_003120328.1	NA	SctL family type III secretion system stator protein PscL	pscL	NA	645	214		K03223	type III secretion protein L
A4W92_RS02745	263.305	0.19433	0.158355	1.22718	0.219755	0.460365	NA	263.305	-0.183379	0.159667	-1.14851	0.250757	0.541462	NA	263.305	-1.00977	0.167099	-6.04296	1.51315e-09	1.80767e-08	Significant	CDS	with_protein	GCF_001618925.1	Primary Assembly	chromosome	NA	NZ_CP015117.1	609355	609975	-	WP_003100720.1	WP_003100720.1	NA	SctK family type III secretion system sorting platform protein PscK	pscK	NA	621	206		K04054	type III secretion protein K
A4W92_RS02750	1035.17	0.342997	0.141467	2.42457	0.0153266	0.0881906	NA	1035.17	-0.144012	0.142	-1.01417	0.310503	0.604872	NA	1035.17	-0.638643	0.143366	-4.45464	8.40338e-06	4.751e-05	NA	CDS	with_protein	GCF_001618925.1	Primary Assembly	chromosome	NA	NZ_CP015117.1	609984	610730	-	WP_016851758.1	WP_016851758.1	NA	SctJ family type III secretion inner membrane ring lipoprotein Psc	pscJ	NA	747	248		K03222	type III secretion protein J
A4W92_RS02755	396.497	0.294999	0.168922	1.74636	0.080748	0.250093	NA	396.497	-0.2164	0.170155	-1.27178	0.20345	0.489768	NA	396.497	-0.90766	0.174238	-5.20932	1.8953e-07	1.50482e-06	NA	CDS	with_protein	GCF_001618925.1	Primary Assembly	chromosome	NA	NZ_CP015117.1	610727	611065	-	WP_016851759.1	WP_016851759.1	NA	SctI family type III secretion system inner rod subunit PscI	pscI	NA	339	112		K04053	type III secretion protein I
A4W92_RS02760	326.091	0.233861	0.183318	1.27572	0.202055	0.436778	NA	326.091	-0.385744	0.185126	-2.08368	0.0371891	0.19438	NA	326.091	-1.03601	0.189669	-5.46219	4.70299e-08	4.23813e-07	Significant	CDS	with_protein	GCF_001618925.1	Primary Assembly	chromosome	NA	NZ_CP015117.1	611065	611496	-	WP_003122856.1	WP_003122856.1	NA	YopR family T3SS polymerization control protein PscH	pscH	NA	432	143		K04052	type III secretion protein H
A4W92_RS02765	437.32	0.301126	0.168739	1.78457	0.0743318	0.237592	NA	437.32	-0.198121	0.169826	-1.16661	0.243366	0.533655	NA	437.32	-0.848364	0.173306	-4.89517	9.822e-07	6.75303e-06	NA	CDS	with_protein	GCF_001618925.1	Primary Assembly	chromosome	NA	NZ_CP015117.1	611493	611840	-	WP_003100735.1	WP_003100735.1	NA	YscG family type III secretion system chaperone PscG	pscG	NA	348	115		K04051	type III secretion protein G
A4W92_RS02770	423.264	0.498335	0.19191	2.59672	0.00941197	0.0640084	NA	423.264	-0.232317	0.193475	-1.20076	0.229845	0.52	NA	423.264	-0.890046	0.196891	-4.52051	6.16906e-06	3.55401e-05	NA	CDS	with_protein	GCF_001618925.1	Primary Assembly	chromosome	NA	NZ_CP015117.1	611843	612100	-	WP_003087729.1	WP_003087729.1	NA	type III secretion system needle filament protein PscF	pscF	NA	258	85		K03221	type III secretion protein F
A4W92_RS02775	181.187	0.563962	0.213137	2.646	0.00814495	0.0583591	NA	181.187	-0.036152	0.215684	-0.167615	0.866886	0.945455	NA	181.187	-0.631692	0.221669	-2.8497	0.00437599	0.0129884	NA	CDS	with_protein	GCF_001618925.1	Primary Assembly	chromosome	NA	NZ_CP015117.1	612103	612306	-	WP_003100751.1	WP_003100751.1	NA	YscE family type III secretion system co-chaperone PscE	pscE	NA	204	67		K04050	type III secretion protein E
A4W92_RS02780	1137.99	0.417549	0.145804	2.86376	0.00418642	0.0379949	NA	1137.99	-0.135737	0.146344	-0.927519	0.353657	0.64573	NA	1137.99	-0.817516	0.147994	-5.52396	3.31443e-08	3.06204e-07	NA	CDS	with_protein	GCF_001618925.1	Primary Assembly	chromosome	NA	NZ_CP015117.1	612269	613567	-	WP_003100752.1	WP_003100752.1	NA	SctD family type III secretion system inner membrane ring subunit PscD	pscD	NA	1299	432		K03220	type III secretion protein D
A4W92_RS02785	1868.58	0.432156	0.152808	2.8281	0.00468249	0.0413689	NA	1868.58	-0.00266406	0.153031	-0.0174086	0.986111	0.996709	NA	1868.58	-0.726282	0.154006	-4.71593	2.40611e-06	1.50777e-05	NA	CDS	with_protein	GCF_001618925.1	Primary Assembly	chromosome	NA	NZ_CP015117.1	613569	615371	-	WP_003109511.1	WP_003109511.1	NA	SctC family type III secretion system outer membrane ring subunit PscC	pscC	NA	1803	600		K03219	type III secretion protein C
A4W92_RS02790	540.772	0.408925	0.146125	2.79845	0.00513478	0.0436894	NA	540.772	-0.0335358	0.146968	-0.228185	0.819503	0.923062	NA	540.772	-0.687851	0.150099	-4.58266	4.59108e-06	2.72148e-05	NA	CDS	with_protein	GCF_001618925.1	Primary Assembly	chromosome	NA	NZ_CP015117.1	615371	615793	-	WP_003100754.1	WP_003100754.1	NA	YscB family type III secretion system chaperone PscB	pscB	NA	423	140		K04049	type III secretion protein B
A4W92_RS02795	3491.09	0.361591	0.113998	3.17191	0.00151438	0.0181795	NA	3491.09	-0.0461835	0.114151	-0.404583	0.685784	0.863508	NA	3491.09	-0.474142	0.114585	-4.13791	3.50486e-05	0.000175553	NA	CDS	with_protein	GCF_001618925.1	Primary Assembly	chromosome	NA	NZ_CP015117.1	615827	616657	-	WP_003124833.1	WP_003124833.1	NA	T3SS regulon anti-activator ExsD	exsD	NA	831	276		NA	NA
A4W92_RS02800	2974.28	0.335252	0.132753	2.52538	0.0115573	0.0737252	NA	2974.28	-0.0835684	0.132907	-0.628775	0.529496	0.780362	NA	2974.28	-0.955042	0.133774	-7.13921	9.38673e-13	1.82354e-11	NA	CDS	with_protein	GCF_001618925.1	Primary Assembly	chromosome	NA	NZ_CP015117.1	616755	617591	-	WP_003120334.1	WP_003120334.1	NA	T3SS regulon transcriptional activator ExsA	exsA	NA	837	278		K20968	AraC family transcriptional regulator, exoenzyme S synthesis regulatory protein ExsA
A4W92_RS02805	1344.05	0.280665	0.0964858	2.90887	0.00362735	0.0347089	NA	1344.05	0.0373291	0.0966844	0.386092	0.699428	0.871506	NA	1344.05	-0.631056	0.0985347	-6.4044	1.5096e-10	2.13466e-09	NA	CDS	with_protein	GCF_001618925.1	Primary Assembly	chromosome	NA	NZ_CP015117.1	617889	618302	-	WP_016253569.1	WP_016253569.1	NA	YscW family type III secretion system pilotin ExsB	exsB	NA	414	137		NA	NA
A4W92_RS02810	1619.51	0.456149	0.104566	4.3623	1.28701e-05	0.000566852	NA	1619.51	0.0832935	0.104869	0.794262	0.427043	0.704783	NA	1619.51	-0.574403	0.106303	-5.40346	6.53687e-08	5.72527e-07	NA	CDS	with_protein	GCF_001618925.1	Primary Assembly	chromosome	NA	NZ_CP015117.1	618311	618556	-	WP_003100766.1	WP_003100766.1	NA	T3SS regulon translocated regulator ExsE	exsE	NA	246	81		NA	NA
A4W92_RS02815	2873.6	0.611682	0.123185	4.96557	6.84988e-07	4.71618e-05	NA	2873.6	0.142665	0.12338	1.15631	0.247556	0.537099	NA	2873.6	-0.55444	0.124125	-4.46679	7.94031e-06	4.51786e-05	NA	CDS	with_protein	GCF_001618925.1	Primary Assembly	chromosome	NA	NZ_CP015117.1	618565	619002	-	WP_003100769.1	WP_003100769.1	NA	type III secretion system regulatory chaperone ExsC	exsC	NA	438	145		NA	NA
A4W92_RS02820	2780.07	0.506816	0.208279	2.43335	0.0149599	0.0868311	NA	2780.07	-0.261781	0.208508	-1.25549	0.2093	0.49784	NA	2780.07	-1.15113	0.209194	-5.50271	3.74005e-08	3.41979e-07	Significant	CDS	with_protein	GCF_001618925.1	Primary Assembly	chromosome	NA	NZ_CP015117.1	619128	620015	-	WP_003113550.1	WP_003113550.1	NA	type III secretion system translocon subunit PopD	popD	NA	888	295		K23476	transloator
A4W92_RS02825	4347.21	0.521321	0.207787	2.50892	0.01211	0.0763215	NA	4347.21	-0.219854	0.207926	-1.05736	0.290346	0.588052	NA	4347.21	-1.12833	0.20837	-5.41504	6.12767e-08	5.39719e-07	Significant	CDS	with_protein	GCF_001618925.1	Primary Assembly	chromosome	NA	NZ_CP015117.1	620027	621199	-	WP_004342870.1	WP_004342870.1	NA	type III secretion system translocon subunit PopB	popB	NA	1173	390		K23475	transloator
A4W92_RS02830	1457.51	0.704946	0.192129	3.66914	0.000243369	0.00506173	NA	1457.51	-0.155229	0.192661	-0.80571	0.42041	0.700072	NA	1457.51	-0.961682	0.193935	-4.9588	7.09303e-07	5.06668e-06	NA	CDS	with_protein	GCF_001618925.1	Primary Assembly	chromosome	NA	NZ_CP015117.1	621180	621686	-	WP_003087708.1	WP_003087708.1	NA	SycD/LcrH family type III secretion system chaperone PcrH	pcrH	NA	507	168		K15368	secretion system chaperone SscA
A4W92_RS02835	1834.4	0.694585	0.15273	4.5478	5.42108e-06	0.000277541	NA	1834.4	0.0264272	0.153119	0.172593	0.862971	0.943361	NA	1834.4	-0.697097	0.154165	-4.52177	6.13247e-06	3.53766e-05	NA	CDS	with_protein	GCF_001618925.1	Primary Assembly	chromosome	NA	NZ_CP015117.1	621695	622579	-	WP_003100789.1	WP_003100789.1	NA	type III secretion system needle tip protein PcrV	pcrV	NA	885	294		NA	NA
A4W92_RS02840	319.64	0.87573	0.169288	5.17302	2.30343e-07	1.76892e-05	NA	319.64	0.229595	0.171098	1.34189	0.179632	0.461312	NA	319.64	-0.877096	0.179098	-4.8973	9.71628e-07	6.70382e-06	NA	CDS	with_protein	GCF_001618925.1	Primary Assembly	chromosome	NA	NZ_CP015117.1	622589	622885	-	WP_016253572.1	WP_016253572.1	NA	LcrG family type III secretion system chaperone PcrG	pcrG	NA	297	98		NA	NA
A4W92_RS02845	108.05	0.00747508	0.193311	0.0386687	0.969155	0.989948	NA	108.05	-0.220554	0.194554	-1.13364	0.256946	0.550409	NA	108.05	-0.785631	0.204294	-3.84559	0.000120265	0.000537999	NA	CDS	with_protein	GCF_001618925.1	Primary Assembly	chromosome	NA	NZ_CP015117.1	622913	623347	-	WP_003100791.1	WP_003100791.1	NA	LcrR family type III secretion system chaperone PcrR	pcrR	NA	435	144		NA	NA
A4W92_RS02850	898.399	0.384959	0.186316	2.06616	0.0388133	0.157515	NA	898.399	0.0508013	0.18658	0.272276	0.78541	0.909384	NA	898.399	-0.505613	0.187829	-2.69188	0.00710506	0.01978	NA	CDS	with_protein	GCF_001618925.1	Primary Assembly	chromosome	NA	NZ_CP015117.1	623344	625464	-	WP_003100792.1	WP_003100792.1	NA	SctV family type III secretion system export apparatus subunit PcrD	pcrD	NA	2121	706		K03230	type III secretion protein V
A4W92_RS02855	51.5137	0.655587	0.24076	2.72299	0.00646939	0.0505896	NA	51.5137	0.250287	0.245332	1.02019	0.307636	0.602557	NA	51.5137	-0.602714	0.268023	-2.24874	0.0245292	0.0565905	NA	CDS	with_protein	GCF_001618925.1	Primary Assembly	chromosome	NA	NZ_CP015117.1	625461	625790	-	WP_003087695.1	WP_003087695.1	NA	type III secretion system chaperone PscY	pscY	NA	330	109		K04060	type III secretion protein Y
A4W92_RS02860	118.65	0.21668	0.210478	1.02947	0.30326	0.552304	NA	118.65	-0.253924	0.213563	-1.18899	0.234444	0.526894	NA	118.65	-0.771439	0.221596	-3.48129	0.000498997	0.00192678	NA	CDS	with_protein	GCF_001618925.1	Primary Assembly	chromosome	NA	NZ_CP015117.1	625795	626160	-	WP_003100794.1	WP_003100794.1	NA	type III secretion system protein PscX	pscX	NA	366	121		K04059	type III secretion protein X
A4W92_RS02865	128.437	0.0917747	0.190177	0.482575	0.629398	0.805403	NA	128.437	-0.0899937	0.19079	-0.471689	0.637149	0.839703	NA	128.437	-0.732499	0.199962	-3.66319	0.000249094	0.00103626	NA	CDS	with_protein	GCF_001618925.1	Primary Assembly	chromosome	NA	NZ_CP015117.1	626157	626528	-	WP_003087694.1	WP_003087694.1	NA	type III secretion chaperone SycN	sycN	NA	372	123		NA	NA
A4W92_RS02870	156.646	0.371178	0.199645	1.85918	0.063001	0.215643	NA	156.646	-0.139159	0.202319	-0.687818	0.491568	0.752289	NA	156.646	-0.60375	0.208139	-2.90071	0.00372314	0.0112652	NA	CDS	with_protein	GCF_001618925.1	Primary Assembly	chromosome	NA	NZ_CP015117.1	626515	626793	-	WP_003087693.1	WP_003087693.1	NA	Acr1 family type III secretion system gatekeeper subunit Pcr1	pcr1	NA	279	92		NA	NA
A4W92_RS02875	640.033	0.0951773	0.163572	0.581868	0.560656	0.760319	NA	640.033	-0.168195	0.163877	-1.02634	0.304729	0.601015	NA	640.033	-0.53671	0.165311	-3.24668	0.00116761	0.00409519	NA	CDS	with_protein	GCF_001618925.1	Primary Assembly	chromosome	NA	NZ_CP015117.1	626774	627640	-	WP_003087692.1	WP_003087692.1	NA	SctW family type III secretion system gatekeeper subunit PopN	popN	NA	867	288		K04058	type III secretion protein W
A4W92_RS02880	887.601	0.113987	0.19238	0.592509	0.55351	0.755416	NA	887.601	-0.226016	0.192662	-1.17313	0.240745	0.532895	NA	887.601	-0.719744	0.193821	-3.71345	0.00020445	0.000869085	NA	CDS	with_protein	GCF_001618925.1	Primary Assembly	chromosome	NA	NZ_CP015117.1	627831	629153	+	WP_003100796.1	WP_003100796.1	NA	SctN family type III secretion system ATPase PscN	pscN	NA	1323	440		K03224	ATP synthase in type III secretion protein N [EC:7.4.2.8]
A4W92_RS02885	215.255	0.181647	0.214002	0.848808	0.395988	0.638319	NA	215.255	-0.211518	0.215335	-0.982272	0.325966	0.622113	NA	215.255	-0.504374	0.218126	-2.31231	0.0207608	0.04917	NA	CDS	with_protein	GCF_001618925.1	Primary Assembly	chromosome	NA	NZ_CP015117.1	629150	629626	+	WP_003109497.1	WP_003109497.1	NA	type III secretion system central stalk protein PscO	pscO	NA	477	158		K04056	type III secretion protein O
A4W92_RS02895	367.042	0.375934	0.235204	1.59833	0.109969	0.301472	NA	367.042	-0.167113	0.236232	-0.707409	0.479312	0.742806	NA	367.042	-0.77507	0.23907	-3.24201	0.00118688	0.00414875	NA	CDS	with_protein	GCF_001618925.1	Primary Assembly	chromosome	NA	NZ_CP015117.1	630690	631619	+	WP_016851760.1	WP_016851760.1	NA	SctQ family type III secretion system cytoplasmic ring protein PscQ	pscQ	NA	930	309		K03225	type III secretion protein Q
A4W92_RS02900	241.646	0.344612	0.258582	1.3327	0.18263	0.411881	NA	241.646	-0.224354	0.260095	-0.862584	0.388366	0.67506	NA	241.646	-0.880652	0.26436	-3.33126	0.000864526	0.00314172	NA	CDS	with_protein	GCF_001618925.1	Primary Assembly	chromosome	NA	NZ_CP015117.1	631616	632269	+	WP_003087674.1	WP_003087674.1	NA	SctR family type III secretion system export apparatus subunit PscR	pscR	NA	654	217		K03226	type III secretion protein R
A4W92_RS02905	160.922	0.560923	0.265834	2.11005	0.0348538	0.146921	NA	160.922	-0.0154344	0.267969	-0.0575977	0.954069	0.981704	NA	160.922	-0.810019	0.275184	-2.94356	0.00324464	0.00998697	NA	CDS	with_protein	GCF_001618925.1	Primary Assembly	chromosome	NA	NZ_CP015117.1	632272	632538	+	WP_003087672.1	WP_003087672.1	NA	SctS family type III secretion system export apparatus subunit PscS	pscS	NA	267	88		K03227	type III secretion protein S
A4W92_RS02910	175.182	0.485192	0.221711	2.18841	0.0286401	0.130459	NA	175.182	-0.0738959	0.224034	-0.329843	0.741519	0.890726	NA	175.182	-0.741034	0.230663	-3.21263	0.00131527	0.00452899	NA	CDS	with_protein	GCF_001618925.1	Primary Assembly	chromosome	NA	NZ_CP015117.1	632535	633323	+	WP_003132884.1	WP_003132884.1	NA	SctT family type III secretion system export apparatus subunit PscT	pscT	NA	789	262		K03228	type III secretion protein T
A4W92_RS02915	226.935	0.645196	0.220334	2.92827	0.00340857	0.0332394	NA	226.935	0.0711307	0.222104	0.320259	0.748772	0.892656	NA	226.935	-0.85411	0.229259	-3.72552	0.00019491	0.000834794	NA	CDS	with_protein	GCF_001618925.1	Primary Assembly	chromosome	NA	NZ_CP015117.1	633320	634369	+	WP_003144783.1	WP_003144783.1	NA	SctU family type III secretion system export apparatus subunit PscU	pscU	NA	1050	349		K03229	type III secretion protein U
A4W92_RS02920	4212.51	0.0600022	0.164031	0.365798	0.714516	0.854311	NA	4212.51	0.301864	0.163906	1.84169	0.0655207	0.270993	NA	4212.51	0.227223	0.163985	1.38563	0.16586	0.270631	NA	CDS	with_protein	GCF_001618925.1	Primary Assembly	chromosome	NA	NZ_CP015117.1	634475	636577	-	WP_016561760.1	WP_016561760.1	NA	LTA synthase family protein		NA	2103	700		NA	NA
A4W92_RS02925	1477.15	0.0829638	0.196345	0.42254	0.672631	0.832795	NA	1477.15	0.374669	0.196032	1.91126	0.0559711	0.246684	NA	1477.15	-0.142054	0.196602	-0.722545	0.469959	0.592173	NA	CDS	with_protein	GCF_001618925.1	Primary Assembly	chromosome	NA	NZ_CP015117.1	636580	637449	-	WP_003087664.1	WP_003087664.1	NA	YncE family protein		NA	870	289		NA	NA
A4W92_RS02930	824.225	-0.40337	0.19443	-2.07463	0.0380205	0.15535	NA	824.225	-0.0921135	0.193705	-0.475535	0.634406	0.837788	NA	824.225	0.0837434	0.193691	0.432356	0.665482	0.758674	NA	CDS	with_protein	GCF_001618925.1	Primary Assembly	chromosome	NA	NZ_CP015117.1	637610	638470	-	WP_003103196.1	WP_003103196.1	NA	polyamine aminopropyltransferase	speE	NA	861	286		K00797	spermidine synthase [EC:2.5.1.16]
A4W92_RS02935	1111.93	0.0458778	0.120148	0.381843	0.702578	0.850293	NA	1111.93	-0.0810865	0.120161	-0.674817	0.499792	0.7587	NA	1111.93	-0.115581	0.120535	-0.958899	0.33761	0.46521	NA	CDS	with_protein	GCF_001618925.1	Primary Assembly	chromosome	NA	NZ_CP015117.1	638619	639512	+	WP_003449989.1	WP_003449989.1	NA	DNA-3-methyladenine glycosylase		NA	894	297		K01247	DNA-3-methyladenine glycosylase II [EC:3.2.2.21]
A4W92_RS02940	135.756	0.0863688	0.159506	0.541477	0.588179	0.77887	NA	135.756	-0.0648577	0.160025	-0.405297	0.685259	0.863353	NA	135.756	0.20982	0.158594	1.323	0.185836	0.293906	NA	CDS	with_protein	GCF_001618925.1	Primary Assembly	chromosome	NA	NZ_CP015117.1	639528	639719	-	WP_003103184.1	WP_003103184.1	NA	PLD nuclease N-terminal domain-containing protein		NA	192	63		NA	NA
A4W92_RS02945	824.326	-0.102226	0.112281	-0.910451	0.362585	0.60837	NA	824.326	0.0406658	0.111551	0.36455	0.715448	0.878352	NA	824.326	0.369173	0.111144	3.32158	0.000895107	0.00324258	NA	CDS	without_protein	GCF_001618925.1	Primary Assembly	chromosome	NA	NZ_CP015117.1	639695	640445	-			NA	acireductone synthase	mtnC	NA	751	NA	pseudo	K09880	enolase-phosphatase E1 [EC:3.1.3.77]
A4W92_RS02950	1606.9	0.0187539	0.104506	0.179453	0.857582	0.93553	NA	1606.9	0.138726	0.104127	1.33227	0.182771	0.465728	NA	1606.9	0.639282	0.10369	6.16531	7.03444e-10	8.80858e-09	NA	CDS	with_protein	GCF_001618925.1	Primary Assembly	chromosome	NA	NZ_CP015117.1	640517	641062	-	WP_003087656.1	WP_003087656.1	NA	acireductone dioxygenase		NA	546	181		K08967	1,2-dihydroxy-3-keto-5-methylthiopentene dioxygenase [EC:1.13.11.53 1.13.11.54]
A4W92_RS02955	917.557	-0.0495483	0.0926984	-0.534511	0.592988	0.781434	NA	917.557	-0.0386952	0.0923316	-0.41909	0.67515	0.859474	NA	917.557	0.107105	0.0923672	1.15955	0.246231	0.366817	NA	CDS	with_protein	GCF_001618925.1	Primary Assembly	chromosome	NA	NZ_CP015117.1	641059	641676	-	WP_003103182.1	WP_003103182.1	NA	methylthioribulose 1-phosphate dehydratase		NA	618	205		K08964	methylthioribulose-1-phosphate dehydratase [EC:4.2.1.109]
A4W92_RS02960	506.711	0.0636512	0.0989775	0.643088	0.520167	0.733692	NA	506.711	0.0614812	0.0984677	0.624379	0.532379	0.782704	NA	506.711	0.0407194	0.0992923	0.410096	0.681735	0.769249	NA	CDS	with_protein	GCF_001618925.1	Primary Assembly	chromosome	NA	NZ_CP015117.1	641673	642824	-	WP_003087654.1	WP_003087654.1	NA	MFS transporter		NA	1152	383		K05820	MFS transporter, PPP family, 3-phenylpropionic acid transporter
A4W92_RS02965	3992.84	-0.0528874	0.0996733	-0.530607	0.595691	0.782497	NA	3992.84	0.0804762	0.0995055	0.808762	0.418652	0.698478	NA	3992.84	0.461142	0.0993858	4.63992	3.4855e-06	2.11632e-05	NA	CDS	with_protein	GCF_001618925.1	Primary Assembly	chromosome	NA	NZ_CP015117.1	642868	643959	-	WP_003087653.1	WP_003087653.1	NA	chorismate synthase	aroC	NA	1092	363		K01736	chorismate synthase [EC:4.2.3.5]
A4W92_RS02970	295.613	0.0987045	0.165387	0.596811	0.550634	0.753208	NA	295.613	-0.0596005	0.165608	-0.359888	0.718931	0.88036	NA	295.613	0.372244	0.164296	2.2657	0.02347	0.0544693	NA	CDS	with_protein	GCF_001618925.1	Primary Assembly	chromosome	NA	NZ_CP015117.1	644067	645050	+	WP_003122871.1	WP_003122871.1	NA	alpha/beta hydrolase		NA	984	327		K06889	uncharacterized protein
A4W92_RS02975	1683.03	0.0148744	0.11031	0.134842	0.892737	0.955048	NA	1683.03	-0.137607	0.110352	-1.24698	0.212406	0.501715	NA	1683.03	0.0335941	0.110343	0.30445	0.760785	0.833349	NA	CDS	with_protein	GCF_001618925.1	Primary Assembly	chromosome	NA	NZ_CP015117.1	645128	645907	+	WP_016851761.1	WP_016851761.1	NA	hypothetical protein		NA	780	259		NA	NA
A4W92_RS02980	1441.65	-0.297483	0.12349	-2.40896	0.015998	0.090966	NA	1441.65	-0.0218752	0.122916	-0.177969	0.858747	0.942825	NA	1441.65	0.0558712	0.123029	0.454129	0.649736	0.74673	NA	CDS	with_protein	GCF_001618925.1	Primary Assembly	chromosome	NA	NZ_CP015117.1	645932	646846	-	WP_003087648.1	WP_003087648.1	NA	50S ribosomal protein L3 N(5)-glutamine methyltransferase	prmB	NA	915	304		K07320	ribosomal protein L3 glutamine methyltransferase [EC:2.1.1.298]
A4W92_RS02985	1963.29	0.11128	0.121958	0.912448	0.361533	0.607931	NA	1963.29	-0.118214	0.12207	-0.968413	0.332838	0.627394	NA	1963.29	0.190527	0.121923	1.56268	0.118128	0.207915	NA	CDS	without_protein	GCF_001618925.1	Primary Assembly	chromosome	NA	NZ_CP015117.1	647017	647457	+			NA	cysteine hydrolase		NA	441	NA	partial;pseudo	NA	NA
A4W92_RS02990	151.917	0.0533238	0.180233	0.29586	0.767337	0.882712	NA	151.917	-0.244886	0.181905	-1.34623	0.178227	0.459125	NA	151.917	-0.006679	0.181109	-0.0368785	0.970582	0.979828	NA	CDS	with_protein	GCF_001618925.1	Primary Assembly	chromosome	NA	NZ_CP015117.1	647526	647846	+	WP_003087644.1	WP_003087644.1	NA	hypothetical protein		NA	321	106		NA	NA
A4W92_RS02995	436.381	-0.0564641	0.153993	-0.366667	0.713867	0.854018	NA	436.381	-0.0553496	0.153562	-0.360437	0.71852	0.880097	NA	436.381	0.00390522	0.153929	0.0253703	0.97976	0.985607	NA	CDS	with_protein	GCF_001618925.1	Primary Assembly	chromosome	NA	NZ_CP015117.1	647903	648460	+	WP_003087642.1	WP_003087642.1	NA	Smr/MutS family protein		NA	558	185		NA	NA
A4W92_RS03000	1746.87	-0.165273	0.150168	-1.10059	0.271077	0.515885	NA	1746.87	-0.125867	0.150011	-0.83905	0.401441	0.684087	NA	1746.87	0.0458364	0.150007	0.305563	0.759937	0.832713	NA	CDS	with_protein	GCF_001618925.1	Primary Assembly	chromosome	NA	NZ_CP015117.1	648538	649083	+	WP_003087639.1	WP_003087639.1	NA	GTP cyclohydrolase I FolE	folE	NA	546	181		K01495	GTP cyclohydrolase IA [EC:3.5.4.16]
A4W92_RS03005	34865.4	0.160813	0.116456	1.3809	0.167311	0.389031	NA	34865.4	0.379993	0.116435	3.26356	0.00110024	0.0208228	NA	34865.4	0.517048	0.116437	4.44058	8.97175e-06	5.06774e-05	NA	CDS	with_protein	GCF_001618925.1	Primary Assembly	chromosome	NA	NZ_CP015117.1	649148	649609	-	WP_003087637.1	WP_003087637.1	NA	bacteriohemerythrin		NA	462	153		NA	NA
A4W92_RS03010	622.698	0.300517	0.144772	2.0758	0.0379125	0.15512	NA	622.698	0.258556	0.144576	1.78838	0.0737153	0.287778	NA	622.698	0.289801	0.144916	1.99979	0.0455231	0.0949757	NA	CDS	with_protein	GCF_001618925.1	Primary Assembly	chromosome	NA	NZ_CP015117.1	649855	650235	+	WP_003097780.1	WP_003097780.1	NA	VOC family protein		NA	381	126		K06996	uncharacterized protein
A4W92_RS03015	47.5413	-0.512297	0.256562	-1.99678	0.0458491	0.176729	NA	47.5413	-0.312527	0.250591	-1.24716	0.212338	0.501715	NA	47.5413	-0.958499	0.268515	-3.56963	0.000357491	0.0014318	NA	CDS	with_protein	GCF_001618925.1	Primary Assembly	chromosome	NA	NZ_CP015117.1	650263	651252	-	WP_003097784.1	WP_003097784.1	NA	serine/threonine protein kinase		NA	990	329		K12132	eukaryotic-like serine/threonine-protein kinase [EC:2.7.11.1]
A4W92_RS03015	47.5413	-0.512297	0.256562	-1.99678	0.0458491	0.176729	NA	47.5413	-0.312527	0.250591	-1.24716	0.212338	0.501715	NA	47.5413	-0.958499	0.268515	-3.56963	0.000357491	0.0014318	NA	CDS	with_protein	GCF_001618925.1	Primary Assembly	chromosome	NA	NZ_CP015117.1	650263	651252	-	WP_003097784.1	WP_003097784.1	NA	serine/threonine protein kinase		NA	990	329		K11916	serine/threonine-protein kinase Stk1 [EC:2.7.11.-]
A4W92_RS03020	99.3494	-0.116669	0.195982	-0.595304	0.55164	0.753724	NA	99.3494	-0.0136042	0.193532	-0.0702941	0.94396	0.978536	NA	99.3494	-0.474217	0.201516	-2.35325	0.0186101	0.0449469	NA	CDS	with_protein	GCF_001618925.1	Primary Assembly	chromosome	NA	NZ_CP015117.1	651249	651977	-	WP_003087627.1	WP_003087627.1	NA	serine/threonine-protein phosphatase		NA	729	242		K11915	serine/threonine protein phosphatase Stp1 [EC:3.1.3.16]
A4W92_RS03020	99.3494	-0.116669	0.195982	-0.595304	0.55164	0.753724	NA	99.3494	-0.0136042	0.193532	-0.0702941	0.94396	0.978536	NA	99.3494	-0.474217	0.201516	-2.35325	0.0186101	0.0449469	NA	CDS	with_protein	GCF_001618925.1	Primary Assembly	chromosome	NA	NZ_CP015117.1	651249	651977	-	WP_003087627.1	WP_003087627.1	NA	serine/threonine-protein phosphatase		NA	729	242		K20074	PPM family protein phosphatase [EC:3.1.3.16]
A4W92_RS03025	398.999	0.240863	0.142089	1.69515	0.0900463	0.267696	NA	398.999	0.158373	0.141958	1.11563	0.264582	0.560232	NA	398.999	-0.159855	0.144083	-1.10946	0.26723	0.389904	NA	CDS	with_protein	GCF_001618925.1	Primary Assembly	chromosome	NA	NZ_CP015117.1	651977	655504	-	WP_003122874.1	WP_003122874.1	NA	type VI secretion system membrane subunit TssM	tssM	NA	3528	1175		K11891	type VI secretion system protein ImpL
A4W92_RS03030	63.6713	0.156706	0.271263	0.577692	0.563472	0.761929	NA	63.6713	0.0858674	0.270749	0.317148	0.751131	0.894364	NA	63.6713	-0.244883	0.277809	-0.881478	0.378059	0.504835	NA	CDS	with_protein	GCF_001618925.1	Primary Assembly	chromosome	NA	NZ_CP015117.1	655520	656389	-	WP_003087622.1	WP_003087622.1	NA	type IVB secretion system protein IcmH/DotU	icmH	NA	870	289		K11892	type VI secretion system protein ImpK
A4W92_RS03035	158.182	0.00799699	0.171433	0.0466479	0.962794	0.986847	NA	158.182	0.0792011	0.169888	0.466196	0.641075	0.842081	NA	158.182	-0.12105	0.173037	-0.699559	0.484203	0.604865	NA	CDS	with_protein	GCF_001618925.1	Primary Assembly	chromosome	NA	NZ_CP015117.1	656392	657723	-	WP_003097790.1	WP_003097790.1	NA	type VI secretion system baseplate subunit TssK	tssK	NA	1332	443		K11893	type VI secretion system protein ImpJ
A4W92_RS03040	40.9626	-0.000677504	0.265588	-0.00255096	0.997965	0.998798	NA	40.9626	-0.087676	0.265245	-0.330547	0.740987	0.890262	NA	40.9626	-0.342383	0.274459	-1.24748	0.212221	0.326688	NA	CDS	with_protein	GCF_001618925.1	Primary Assembly	chromosome	NA	NZ_CP015117.1	657720	658226	-	WP_003114612.1	WP_003114612.1	NA	type VI secretion system lipoprotein TssJ	tssJ	NA	507	168		K11906	type VI secretion system protein VasD
A4W92_RS03045	73.5172	-0.164909	0.222325	-0.741749	0.45824	0.686385	NA	73.5172	-0.0990639	0.219863	-0.45057	0.652299	0.849671	NA	73.5172	-0.42243	0.227176	-1.85949	0.0629584	0.124361	NA	CDS	with_protein	GCF_001618925.1	Primary Assembly	chromosome	NA	NZ_CP015117.1	658232	659425	-	WP_010794017.1	WP_010794017.1	NA	type VI secretion system-associated FHA domain protein TagH	tagH	NA	1194	397		K11894	type VI secretion system protein ImpI
A4W92_RS03050	3.87155	-0.617165	0.775918	-0.7954	0.426381	NA	NA	3.87155	-0.280848	0.738699	-0.380193	0.703802	NA	NA	3.87155	-0.53235	0.770994	-0.690473	0.489897	NA	NA	CDS	with_protein	GCF_001618925.1	Primary Assembly	chromosome	NA	NZ_CP015117.1	659443	659583	-	WP_003117736.1	WP_003117736.1	NA	hypothetical protein		NA	141	46		NA	NA
A4W92_RS03055	139.643	-0.113222	0.17666	-0.640903	0.521585	0.734245	NA	139.643	-0.0463957	0.175005	-0.26511	0.790924	0.911561	NA	139.643	-0.371485	0.179891	-2.06506	0.0389175	0.0831582	NA	CDS	with_protein	GCF_001618925.1	Primary Assembly	chromosome	NA	NZ_CP015117.1	659672	661183	-	WP_003097799.1	WP_003097799.1	NA	sigma-54-dependent Fis family transcriptional regulator		NA	1512	503		K11914	sigma-54 dependent transcriptional regulator
A4W92_RS03060	189.123	0.160118	0.138397	1.15695	0.247294	0.491308	NA	189.123	0.172253	0.137411	1.25356	0.210001	0.498152	NA	189.123	-0.276534	0.14309	-1.93259	0.0532868	0.108452	NA	CDS	with_protein	GCF_001618925.1	Primary Assembly	chromosome	NA	NZ_CP015117.1	661194	663827	-	WP_016851762.1	WP_016851762.1	NA	type VI secretion system ATPase TssH	tssH	NA	2634	877		K11907	type VI secretion system protein VasG
A4W92_RS03065	91.7679	-0.0254654	0.183171	-0.139025	0.88943	0.953586	NA	91.7679	0.0079919	0.181393	0.0440584	0.964858	0.987654	NA	91.7679	-0.74175	0.195822	-3.78788	0.000151939	0.000664907	NA	CDS	with_protein	GCF_001618925.1	Primary Assembly	chromosome	NA	NZ_CP015117.1	663834	664841	-	WP_016851763.1	WP_016851763.1	NA	type VI secretion system baseplate subunit TssG	tssG	NA	1008	335		K11895	type VI secretion system protein ImpH
A4W92_RS03070	230.37	-0.15011	0.147323	-1.01892	0.308243	0.557649	NA	230.37	-0.171066	0.146699	-1.1661	0.243575	0.533769	NA	230.37	-0.465211	0.150138	-3.09855	0.00194471	0.00637602	NA	CDS	with_protein	GCF_001618925.1	Primary Assembly	chromosome	NA	NZ_CP015117.1	664805	666592	-	WP_016851764.1	WP_016851764.1	NA	type VI secretion system baseplate subunit TssF	tssF	NA	1788	595		K11896	type VI secretion system protein ImpG
A4W92_RS03075	57.9262	-0.0618824	0.258259	-0.239613	0.81063	0.909472	NA	57.9262	0.0437194	0.255169	0.171335	0.86396	0.943361	NA	57.9262	-0.709898	0.271357	-2.61611	0.0088939	0.0239682	NA	CDS	with_protein	GCF_001618925.1	Primary Assembly	chromosome	NA	NZ_CP015117.1	666924	667331	-	WP_003097809.1	WP_003097809.1	NA	type VI secretion system baseplate subunit TssE	tssE	NA	408	135		K11905	type VI secretion system protein
A4W92_RS03080	403.247	-0.240801	0.121999	-1.97379	0.0484058	0.183513	NA	403.247	-0.166534	0.12107	-1.37552	0.16897	0.44599	NA	403.247	-0.297185	0.12253	-2.42541	0.0152911	0.0381421	NA	CDS	with_protein	GCF_001618925.1	Primary Assembly	chromosome	NA	NZ_CP015117.1	667344	668819	-	WP_003087596.1	WP_003087596.1	NA	type VI secretion system contractile sheath large subunit	tssC	NA	1476	491		K11900	type VI secretion system protein ImpC
A4W92_RS03085	159.233	-0.129496	0.143564	-0.902007	0.367053	0.611054	NA	159.233	-0.0155972	0.141287	-0.110393	0.912097	0.967383	NA	159.233	-0.160206	0.144341	-1.10991	0.267036	0.389868	NA	CDS	with_protein	GCF_001618925.1	Primary Assembly	chromosome	NA	NZ_CP015117.1	668848	669354	-	WP_016851765.1	WP_016851765.1	NA	type VI secretion system contractile sheath small subunit	tssB	NA	507	168		K11901	type VI secretion system protein ImpB
A4W92_RS03090	853.724	-0.215216	0.133102	-1.61693	0.105893	0.294202	NA	853.724	-0.0514919	0.132521	-0.388556	0.697604	0.869942	NA	853.724	-0.487634	0.133893	-3.64198	0.000270547	0.00111731	NA	CDS	with_protein	GCF_001618925.1	Primary Assembly	chromosome	NA	NZ_CP015117.1	669390	670946	-	WP_003097814.1	WP_003097814.1	NA	type VI secretion system protein TssA	tssA	NA	1557	518		K11910	type VI secretion system protein VasJ
A4W92_RS03095	2373.41	0.336489	0.117818	2.85601	0.00429003	0.0387188	NA	2373.41	-0.164273	0.118139	-1.3905	0.164376	0.440909	NA	2373.41	0.0559537	0.118088	0.473832	0.63562	0.735014	NA	CDS	with_protein	GCF_001618925.1	Primary Assembly	chromosome	NA	NZ_CP015117.1	672118	672720	-	WP_003097816.1	WP_003097816.1	NA	glutathione S-transferase family protein		NA	603	200		K00799	glutathione S-transferase [EC:2.5.1.18]
A4W92_RS03100	4757.98	-0.0895074	0.080052	-1.11812	0.263517	0.508691	NA	4757.98	-0.182925	0.0800316	-2.28566	0.0222743	0.147842	NA	4757.98	0.471909	0.0797325	5.91865	3.24588e-09	3.6669e-08	NA	CDS	with_protein	GCF_001618925.1	Primary Assembly	chromosome	NA	NZ_CP015117.1	672776	673942	-	WP_016851766.1	WP_016851766.1	NA	PLP-dependent aminotransferase family protein		NA	1167	388		K05825	2-aminoadipate transaminase [EC:2.6.1.-]
A4W92_RS03105	440.113	-0.0879896	0.12351	-0.712408	0.476212	0.699455	NA	440.113	-0.0621774	0.122777	-0.506424	0.612559	0.826223	NA	440.113	0.760648	0.120043	6.33648	2.35066e-10	3.2006e-09	NA	CDS	with_protein	GCF_001618925.1	Primary Assembly	chromosome	NA	NZ_CP015117.1	674024	674500	+	WP_003097819.1	WP_003097819.1	NA	MarR family transcriptional regulator		NA	477	158		NA	NA
A4W92_RS03110	329.107	0.283167	0.200671	1.4111	0.158216	0.378479	NA	329.107	0.635852	0.198673	3.2005	0.0013719	0.0244219	NA	329.107	1.39563	0.1969	7.08802	1.36041e-12	2.57858e-11	Significant	CDS	with_protein	GCF_001618925.1	Primary Assembly	chromosome	NA	NZ_CP015117.1	674551	675186	-	WP_003097821.1	WP_003097821.1	NA	hypothetical protein		NA	636	211		NA	NA
A4W92_RS03115	1134.79	-0.170504	0.187184	-0.91089	0.362353	0.60837	NA	1134.79	-0.310407	0.187206	-1.65811	0.097296	0.330961	NA	1134.79	0.0554346	0.186972	0.296485	0.766859	0.837209	NA	CDS	with_protein	GCF_001618925.1	Primary Assembly	chromosome	NA	NZ_CP015117.1	675417	676613	+	WP_003087572.1	WP_003087572.1	NA	benzoate/H(+) symporter BenE family transporter		NA	1197	398		K05782	benzoate membrane transport protein
A4W92_RS03120	597.566	-0.0460028	0.145797	-0.315527	0.752361	0.87439	NA	597.566	0.118548	0.144918	0.818039	0.413335	0.694568	NA	597.566	0.662546	0.143968	4.60203	4.1839e-06	2.49434e-05	NA	CDS	with_protein	GCF_001618925.1	Primary Assembly	chromosome	NA	NZ_CP015117.1	676620	677513	-	WP_003114604.1	WP_003114604.1	NA	bile acid:sodium symporter family protein		NA	894	297		K03453	bile acid:Na+ symporter, BASS family
A4W92_RS03125	104.65	0.106645	0.190507	0.559798	0.575617	0.771353	NA	104.65	0.372609	0.186016	2.00311	0.045166	0.219082	NA	104.65	0.443024	0.186858	2.37092	0.0177441	0.0433357	NA	CDS	with_protein	GCF_001618925.1	Primary Assembly	chromosome	NA	NZ_CP015117.1	677672	678433	-	WP_003114603.1	WP_003114603.1	NA	SDR family oxidoreductase		NA	762	253		K00059	3-oxoacyl-[acyl-carrier protein] reductase [EC:1.1.1.100]
A4W92_RS03130	361.004	0.326978	0.124187	2.63294	0.00846481	0.0600402	NA	361.004	0.138016	0.124585	1.10781	0.267945	0.563643	NA	361.004	0.350053	0.124282	2.81659	0.00485363	0.0142167	NA	CDS	with_protein	GCF_001618925.1	Primary Assembly	chromosome	NA	NZ_CP015117.1	678684	679688	+	WP_003097826.1	WP_003097826.1	NA	NADP-dependent oxidoreductase		NA	1005	334		NA	NA
A4W92_RS03135	1850.85	0.00482174	0.138158	0.0349002	0.972159	0.991189	NA	1850.85	0.0948071	0.137958	0.687218	0.491945	0.75238	NA	1850.85	0.133585	0.138075	0.967487	0.333301	0.461134	NA	CDS	with_protein	GCF_001618925.1	Primary Assembly	chromosome	NA	NZ_CP015117.1	679831	681552	+	WP_003097828.1	WP_003097828.1	NA	SulP family inorganic anion transporter		NA	1722	573		K03321	sulfate permease, SulP family
A4W92_RS03140	331.632	0.0870657	0.142802	0.609697	0.542062	0.747457	NA	331.632	0.289446	0.141215	2.04969	0.0403948	0.20374	NA	331.632	0.299679	0.14191	2.11176	0.0347074	0.0754393	NA	CDS	with_protein	GCF_001618925.1	Primary Assembly	chromosome	NA	NZ_CP015117.1	681533	683491	-	WP_003144814.1	WP_003144814.1	NA	methyl-accepting chemotaxis protein		NA	1959	652		K03406	methyl-accepting chemotaxis protein
A4W92_RS03145	229.293	0.0859974	0.135574	0.634321	0.525871	0.736318	NA	229.293	0.450881	0.132023	3.41516	0.000637451	0.0139668	NA	229.293	0.309245	0.134078	2.30645	0.0210854	0.0498252	NA	CDS	with_protein	GCF_001618925.1	Primary Assembly	chromosome	NA	NZ_CP015117.1	683692	684099	+	WP_003087555.1	WP_003087555.1	NA	DUF5086 family protein		NA	408	135		NA	NA
A4W92_RS03150	992.527	-0.194621	0.118898	-1.63687	0.101657	0.286688	NA	992.527	0.0205879	0.118122	0.174293	0.861635	0.943361	NA	992.527	0.503967	0.117525	4.28817	1.80149e-05	9.56906e-05	NA	CDS	with_protein	GCF_001618925.1	Primary Assembly	chromosome	NA	NZ_CP015117.1	684106	684714	-	WP_003097831.1	WP_003097831.1	NA	flavin reductase family protein		NA	609	202		NA	NA
A4W92_RS03155	189.058	-0.058989	0.155084	-0.380368	0.703673	0.850621	NA	189.058	0.12946	0.152526	0.848776	0.396006	0.679805	NA	189.058	0.34194	0.152056	2.24877	0.024527	0.0565905	NA	CDS	with_protein	GCF_001618925.1	Primary Assembly	chromosome	NA	NZ_CP015117.1	684852	685199	+	WP_003114600.1	WP_003114600.1	NA	GFA family protein		NA	348	115		NA	NA
A4W92_RS03160	2326.4	-0.00945977	0.0802642	-0.117858	0.90618	0.961562	NA	2326.4	-0.0545293	0.0801748	-0.680131	0.496422	0.755446	NA	2326.4	-0.53071	0.0811045	-6.54353	6.00821e-11	8.94206e-10	NA	CDS	with_protein	GCF_001618925.1	Primary Assembly	chromosome	NA	NZ_CP015117.1	685178	686287	-	WP_003087548.1	WP_003087548.1	NA	tRNA 2-selenouridine(34) synthase MnmH	mnmH	NA	1110	369		K06917	tRNA 2-selenouridine synthase [EC:2.9.1.3]
A4W92_RS03165	2106.33	0.0106104	0.138841	0.0764209	0.939084	0.975474	NA	2106.33	0.249816	0.13853	1.80333	0.0713368	0.284278	NA	2106.33	0.466197	0.138493	3.3662	0.000762103	0.00282046	NA	CDS	with_protein	GCF_001618925.1	Primary Assembly	chromosome	NA	NZ_CP015117.1	686287	687321	-	WP_003087546.1	WP_003087546.1	NA	selenide, water dikinase SelD	selD	NA	1035	344		K01008	selenide, water dikinase [EC:2.7.9.3]
A4W92_RS03170	202.938	0.225866	0.155202	1.4553	0.145585	0.359908	NA	202.938	0.425537	0.152625	2.78812	0.00530154	0.0620849	NA	202.938	1.00526	0.149804	6.71048	1.93987e-11	3.11779e-10	Significant	CDS	with_protein	GCF_001618925.1	Primary Assembly	chromosome	NA	NZ_CP015117.1	687405	687683	-	WP_003097836.1	WP_003097836.1	NA	hypothetical protein		NA	279	92		NA	NA
A4W92_RS03175	1431.11	0.404894	0.0965123	4.19525	2.72566e-05	0.00102042	NA	1431.11	0.151559	0.0967312	1.5668	0.117161	0.366346	NA	1431.11	0.198047	0.0969372	2.04304	0.0410485	0.0870674	NA	CDS	with_protein	GCF_001618925.1	Primary Assembly	chromosome	NA	NZ_CP015117.1	687798	688835	+	WP_016851767.1	WP_016851767.1	NA	patatin-like phospholipase family protein		NA	1038	345		K07001	NTE family protein
A4W92_RS03180	455.36	0.0637027	0.139936	0.455228	0.648945	0.816635	NA	455.36	-0.4094	0.141163	-2.90019	0.00372939	0.0497768	NA	455.36	-1.04826	0.145209	-7.219	5.23721e-13	1.04677e-11	Significant	CDS	with_protein	GCF_001618925.1	Primary Assembly	chromosome	NA	NZ_CP015117.1	688839	689444	-	WP_016253583.1	WP_016253583.1	NA	DUF4893 domain-containing protein		NA	606	201		NA	NA
A4W92_RS03185	220.239	-0.378008	0.177142	-2.13393	0.0328487	0.142376	NA	220.239	-0.288299	0.175764	-1.64026	0.100951	0.337511	NA	220.239	-0.11479	0.175659	-0.653479	0.513447	0.63066	NA	CDS	with_protein	GCF_001618925.1	Primary Assembly	chromosome	NA	NZ_CP015117.1	689555	690463	-	WP_003087537.1	WP_003087537.1	NA	glutaminase B	glsB	NA	909	302		K01425	glutaminase [EC:3.5.1.2]
A4W92_RS03190	208.676	0.107563	0.140358	0.76635	0.443468	0.677187	NA	208.676	0.0573667	0.139887	0.410094	0.681737	0.862075	NA	208.676	0.170789	0.14017	1.21844	0.223058	0.339764	NA	CDS	with_protein	GCF_001618925.1	Primary Assembly	chromosome	NA	NZ_CP015117.1	690585	691277	-	WP_003114598.1	WP_003114598.1	NA	response regulator		NA	693	230		K07667	two-component system, OmpR family, KDP operon response regulator KdpE
A4W92_RS03195	438.578	-0.0182225	0.12599	-0.144635	0.884999	0.950367	NA	438.578	0.0160949	0.125358	0.128391	0.897839	0.959004	NA	438.578	-0.118166	0.12665	-0.933014	0.350813	0.478597	NA	CDS	with_protein	GCF_001618925.1	Primary Assembly	chromosome	NA	NZ_CP015117.1	691378	694035	-	WP_010794010.1	WP_010794010.1	NA	sensor histidine kinase KdpD		NA	2658	885		K07646	two-component system, OmpR family, sensor histidine kinase KdpD [EC:2.7.13.3]
A4W92_RS03200	12.4298	-0.223136	0.486437	-0.458716	0.646438	NA	NA	12.4298	0.100211	0.466067	0.215014	0.829757	NA	NA	12.4298	0.762126	0.446984	1.70504	0.0881867	0.163963	NA	CDS	with_protein	GCF_001618925.1	Primary Assembly	chromosome	NA	NZ_CP015117.1	694143	694694	-	WP_003120424.1	WP_003120424.1	NA	potassium-transporting ATPase subunit KdpC	kdpC	NA	552	183		K01548	potassium-transporting ATPase KdpC subunit
A4W92_RS03205	77.0901	-0.276125	0.211334	-1.30658	0.191354	0.422489	NA	77.0901	-0.148343	0.207642	-0.714418	0.474969	0.739355	NA	77.0901	0.0391288	0.207016	0.189014	0.850082	0.898646	NA	CDS	with_protein	GCF_001618925.1	Primary Assembly	chromosome	NA	NZ_CP015117.1	694748	696820	-	WP_003097844.1	WP_003097844.1	NA	potassium-transporting ATPase subunit KdpB	kdpB	NA	2073	690		K01547	potassium-transporting ATPase ATP-binding subunit [EC:7.2.2.6]
A4W92_RS03210	48.7659	0.0832512	0.256749	0.324252	0.745748	0.871686	NA	48.7659	-0.133417	0.258969	-0.515184	0.606425	0.82425	NA	48.7659	0.189503	0.255492	0.741721	0.458257	0.581422	NA	CDS	with_protein	GCF_001618925.1	Primary Assembly	chromosome	NA	NZ_CP015117.1	696832	698526	-	WP_016851768.1	WP_016851768.1	NA	potassium-transporting ATPase subunit KdpA	kdpA	NA	1695	564		K01546	potassium-transporting ATPase potassium-binding subunit
A4W92_RS03215	0.22376	0.0535514	3.57758	0.0149686	0.988057	NA	NA	0.22376	-0.0482856	3.57763	-0.0134965	0.989232	NA	NA	0.22376	-0.873045	3.57763	-0.244029	0.807209	NA	NA	CDS	with_protein	GCF_001618925.1	Primary Assembly	chromosome	NA	NZ_CP015117.1	698537	698626	-	WP_003097848.1	WP_003097848.1	NA	K(+)-transporting ATPase subunit F		NA	90	29		K01545	potassium-transporting ATPase KdpF subunit
A4W92_RS03220	704.366	0.100321	0.153262	0.65457	0.512745	0.727633	NA	704.366	0.323243	0.152349	2.12173	0.0338606	0.18479	NA	704.366	1.16298	0.151062	7.69873	1.37423e-14	3.37389e-13	Significant	CDS	with_protein	GCF_001618925.1	Primary Assembly	chromosome	NA	NZ_CP015117.1	698814	699968	-	WP_003097850.1	WP_003097850.1	NA	acyl-CoA dehydrogenase family protein		NA	1155	384		K00249	acyl-CoA dehydrogenase [EC:1.3.8.7]
A4W92_RS03220	704.366	0.100321	0.153262	0.65457	0.512745	0.727633	NA	704.366	0.323243	0.152349	2.12173	0.0338606	0.18479	NA	704.366	1.16298	0.151062	7.69873	1.37423e-14	3.37389e-13	Significant	CDS	with_protein	GCF_001618925.1	Primary Assembly	chromosome	NA	NZ_CP015117.1	698814	699968	-	WP_003097850.1	WP_003097850.1	NA	acyl-CoA dehydrogenase family protein		NA	1155	384		K06446	acyl-CoA dehydrogenase [EC:1.3.99.-]
A4W92_RS03225	1002.88	0.300538	0.177843	1.6899	0.0910466	0.269718	NA	1002.88	0.326367	0.177626	1.83739	0.0661529	0.272126	NA	1002.88	0.983624	0.17704	5.55594	2.76128e-08	2.58938e-07	NA	CDS	with_protein	GCF_001618925.1	Primary Assembly	chromosome	NA	NZ_CP015117.1	700023	700889	-	WP_009876205.1	WP_009876205.1	NA	IclR family transcriptional regulator		NA	867	288		K20329	IclR family transcriptional regulator, positive regulator for flagellar biogenesis
A4W92_RS03230	205.36	0.174382	0.201945	0.86351	0.387857	0.631437	NA	205.36	0.161624	0.201324	0.802803	0.422089	0.701721	NA	205.36	0.55456	0.200064	2.77191	0.00557286	0.0160519	NA	CDS	with_protein	GCF_001618925.1	Primary Assembly	chromosome	NA	NZ_CP015117.1	701131	701916	+	WP_009876204.1	WP_009876204.1	NA	enoyl-CoA hydratase		NA	786	261		K01692	enoyl-CoA hydratase [EC:4.2.1.17]
A4W92_RS03235	234.664	0.0280449	0.138847	0.201985	0.839929	0.926039	NA	234.664	-0.204258	0.139852	-1.46053	0.144144	0.409549	NA	234.664	0.411426	0.136451	3.0152	0.00256806	0.00813037	NA	CDS	with_protein	GCF_001618925.1	Primary Assembly	chromosome	NA	NZ_CP015117.1	701920	703449	+	WP_016851769.1	WP_016851769.1	NA	3-hydroxyacyl-CoA dehydrogenase		NA	1530	509		K00074	3-hydroxybutyryl-CoA dehydrogenase [EC:1.1.1.157]
A4W92_RS03240	242.331	0.355393	0.167804	2.11791	0.0341828	0.145497	NA	242.331	0.462941	0.166497	2.78048	0.0054279	0.0634432	NA	242.331	0.743041	0.165852	4.48014	7.45954e-06	4.25986e-05	NA	CDS	with_protein	GCF_001618925.1	Primary Assembly	chromosome	NA	NZ_CP015117.1	703587	704234	+	WP_003097856.1	WP_003097856.1	NA	FadR family transcriptional regulator		NA	648	215		K05799	GntR family transcriptional regulator, transcriptional repressor for pyruvate dehydrogenase complex
A4W92_RS03245	244.247	0.0576026	0.134423	0.428518	0.668274	0.829974	NA	244.247	0.0236385	0.133874	0.176573	0.859844	0.943159	NA	244.247	0.128069	0.134203	0.954289	0.339937	0.467545	NA	CDS	with_protein	GCF_001618925.1	Primary Assembly	chromosome	NA	NZ_CP015117.1	704250	705524	+	WP_003114593.1	WP_003114593.1	NA	CynX/NimT family MFS transporter		NA	1275	424		K03449	MFS transporter, CP family, cyanate transporter
A4W92_RS03250	906.249	-0.265734	0.134924	-1.96952	0.0488938	0.184429	NA	906.249	-0.0721276	0.134261	-0.537217	0.591118	0.816261	NA	906.249	0.0688711	0.134305	0.512795	0.608095	0.711994	NA	CDS	with_protein	GCF_001618925.1	Primary Assembly	chromosome	NA	NZ_CP015117.1	705576	706643	-	WP_003097861.1	WP_003097861.1	NA	AI-2E family transporter		NA	1068	355		NA	NA
A4W92_RS03255	2415.34	0.0493773	0.0933238	0.529096	0.596739	0.782844	NA	2415.34	0.0413731	0.0931945	0.443944	0.657083	0.852	NA	2415.34	0.484045	0.092915	5.20955	1.893e-07	1.50482e-06	NA	CDS	with_protein	GCF_001618925.1	Primary Assembly	chromosome	NA	NZ_CP015117.1	706809	707615	-	WP_003097863.1	WP_003097863.1	NA	DUF4892 domain-containing protein		NA	807	268		NA	NA
A4W92_RS03260	4124.39	-0.0217257	0.119487	-0.181825	0.85572	0.934439	NA	4124.39	0.16506	0.119303	1.38353	0.166502	0.442564	NA	4124.39	1.00795	0.119016	8.46906	2.47377e-17	8.11918e-16	Significant	CDS	with_protein	GCF_001618925.1	Primary Assembly	chromosome	NA	NZ_CP015117.1	707624	708286	-	WP_003114590.1	WP_003114590.1	NA	glutathione S-transferase N-terminal domain-containing protein		NA	663	220		K00799	glutathione S-transferase [EC:2.5.1.18]
A4W92_RS03260	4124.39	-0.0217257	0.119487	-0.181825	0.85572	0.934439	NA	4124.39	0.16506	0.119303	1.38353	0.166502	0.442564	NA	4124.39	1.00795	0.119016	8.46906	2.47377e-17	8.11918e-16	Significant	CDS	with_protein	GCF_001618925.1	Primary Assembly	chromosome	NA	NZ_CP015117.1	707624	708286	-	WP_003114590.1	WP_003114590.1	NA	glutathione S-transferase N-terminal domain-containing protein		NA	663	220		K11209	GSH-dependent disulfide-bond oxidoreductase [EC:1.8.4.-]
A4W92_RS03265	509.105	0.00186854	0.133061	0.0140427	0.988796	0.996773	NA	509.105	0.135504	0.132197	1.02501	0.305358	0.601176	NA	509.105	-0.0132127	0.133282	-0.0991339	0.921032	0.947469	NA	CDS	with_protein	GCF_001618925.1	Primary Assembly	chromosome	NA	NZ_CP015117.1	708366	709226	-	WP_003097867.1	WP_003097867.1	NA	alpha/beta fold hydrolase		NA	861	286		NA	NA
A4W92_RS03270	886.144	-0.105455	0.121984	-0.864501	0.387313	0.631293	NA	886.144	0.0362135	0.121385	0.298336	0.765447	0.900361	NA	886.144	0.128609	0.121536	1.05819	0.289968	0.415687	NA	CDS	with_protein	GCF_001618925.1	Primary Assembly	chromosome	NA	NZ_CP015117.1	709223	710035	-	WP_016851770.1	WP_016851770.1	NA	alpha/beta hydrolase		NA	813	270		NA	NA
A4W92_RS03275	56.1597	-0.334294	0.246217	-1.35772	0.174552	0.400293	NA	56.1597	-0.303079	0.243793	-1.24318	0.213802	0.502875	NA	56.1597	-0.502479	0.250258	-2.00784	0.04466	0.0935191	NA	CDS	with_protein	GCF_001618925.1	Primary Assembly	chromosome	NA	NZ_CP015117.1	710137	710778	-	WP_003117750.1	WP_003117750.1	NA	LysE family translocator		NA	642	213		K05835	threonine efflux protein
A4W92_RS03280	341.634	-0.0466839	0.125899	-0.370805	0.710783	0.853019	NA	341.634	-0.25078	0.126422	-1.98367	0.0472927	0.224457	NA	341.634	-0.121352	0.126562	-0.958833	0.337643	0.46521	NA	CDS	with_protein	GCF_001618925.1	Primary Assembly	chromosome	NA	NZ_CP015117.1	710819	711643	-	WP_016851771.1	WP_016851771.1	NA	AraC family transcriptional regulator		NA	825	274		NA	NA
A4W92_RS03285	531.884	0.119508	0.125128	0.955088	0.339533	0.587296	NA	531.884	0.00276903	0.125132	0.0221289	0.982345	0.994218	NA	531.884	0.489144	0.123999	3.94474	7.98878e-05	0.000370119	NA	CDS	with_protein	GCF_001618925.1	Primary Assembly	chromosome	NA	NZ_CP015117.1	711701	712138	-	WP_003120433.1	WP_003120433.1	NA	hotdog fold thioesterase		NA	438	145		K19222	1,4-dihydroxy-2-naphthoyl-CoA hydrolase [EC:3.1.2.28]
A4W92_RS03290	2222.17	-0.0754457	0.121346	-0.621738	0.534114	0.741963	NA	2222.17	0.365943	0.120769	3.03009	0.00244477	0.0370683	NA	2222.17	0.865306	0.120519	7.17981	6.98064e-13	1.38194e-11	NA	CDS	with_protein	GCF_001618925.1	Primary Assembly	chromosome	NA	NZ_CP015117.1	712188	713855	-	WP_003097876.1	WP_003097876.1	NA	AMP-binding protein		NA	1668	555		K01897	long-chain acyl-CoA synthetase [EC:6.2.1.3]
A4W92_RS03295	604.439	-0.0633879	0.119628	-0.529877	0.596197	0.782753	NA	604.439	0.0787311	0.118756	0.662965	0.507353	0.764611	NA	604.439	0.116062	0.11915	0.974086	0.330014	0.458753	NA	CDS	with_protein	GCF_001618925.1	Primary Assembly	chromosome	NA	NZ_CP015117.1	713982	714446	-	WP_003117751.1	WP_003117751.1	NA	phosphohistidine phosphatase SixA	sixA	NA	465	154		K08296	phosphohistidine phosphatase [EC:3.1.3.-]
A4W92_RS03300	726.475	-0.171642	0.103522	-1.65802	0.0973135	0.280175	NA	726.475	-0.0240657	0.102625	-0.2345	0.814596	0.92123	NA	726.475	0.192751	0.102447	1.88148	0.0599071	0.119584	NA	CDS	with_protein	GCF_001618925.1	Primary Assembly	chromosome	NA	NZ_CP015117.1	714443	714784	-	WP_003097882.1	WP_003097882.1	NA	DUF4389 domain-containing protein		NA	342	113		NA	NA
A4W92_RS03305	2758.48	-0.0385694	0.0778388	-0.495504	0.620244	0.800488	NA	2758.48	0.151134	0.0774678	1.95093	0.0510654	0.234886	NA	2758.48	0.4602	0.0773191	5.95196	2.64946e-09	3.05963e-08	NA	CDS	with_protein	GCF_001618925.1	Primary Assembly	chromosome	NA	NZ_CP015117.1	714798	715820	-	WP_003097883.1	WP_003097883.1	NA	NAD(P)H-dependent glycerol-3-phosphate dehydrogenase		NA	1023	340		K00057	glycerol-3-phosphate dehydrogenase (NAD(P)+) [EC:1.1.1.94]
A4W92_RS03310	968.237	-0.0518254	0.109447	-0.47352	0.635842	0.809254	NA	968.237	-0.204096	0.109522	-1.86352	0.0623891	0.263751	NA	968.237	-0.39101	0.110398	-3.54183	0.000397363	0.0015753	NA	CDS	with_protein	GCF_001618925.1	Primary Assembly	chromosome	NA	NZ_CP015117.1	715971	718079	+	WP_016851772.1	WP_016851772.1	NA	TonB-dependent receptor		NA	2109	702		K02014	iron complex outermembrane recepter protein
A4W92_RS03315	146.888	0.134811	0.167977	0.802558	0.42223	0.659494	NA	146.888	-0.217214	0.170231	-1.276	0.201956	0.488477	NA	146.888	-0.289278	0.172588	-1.67611	0.0937161	0.172343	NA	CDS	with_protein	GCF_001618925.1	Primary Assembly	chromosome	NA	NZ_CP015117.1	718251	719009	+	WP_003120435.1	WP_003120435.1	NA	ABC transporter substrate-binding protein		NA	759	252		NA	NA
A4W92_RS03320	971.724	0.239392	0.1125	2.12793	0.0333432	0.143687	NA	971.724	-0.0251874	0.112801	-0.22329	0.823309	0.925612	NA	971.724	-0.12498	0.113421	-1.10191	0.2705	0.393428	NA	CDS	with_protein	GCF_001618925.1	Primary Assembly	chromosome	NA	NZ_CP015117.1	719006	720961	+	WP_003097889.1	WP_003097889.1	NA	ATP-binding protein		NA	1956	651		K20974	two-component system, sensor histidine kinase [EC:2.7.13.3]
A4W92_RS03325	4212.77	-0.00399847	0.125181	-0.0319415	0.974519	0.992227	NA	4212.77	0.0931835	0.125068	0.745061	0.456235	0.726749	NA	4212.77	0.665066	0.124901	5.32477	1.01083e-07	8.51827e-07	NA	CDS	with_protein	GCF_001618925.1	Primary Assembly	chromosome	NA	NZ_CP015117.1	721150	721665	+	WP_003087475.1	WP_003087475.1	NA	3-hydroxyacyl-[acyl-carrier-protein] dehydratase FabA	fabA	NA	516	171		K01716	3-hydroxyacyl-[acyl-carrier protein] dehydratase / trans-2-decenoyl-[acyl-carrier protein] isomerase [EC:4.2.1.59 5.3.3.14]
A4W92_RS03330	10199.8	-0.0803594	0.11107	-0.723501	0.469372	0.69324	NA	10199.8	-0.15474	0.111059	-1.39332	0.163523	0.439393	NA	10199.8	0.326668	0.110993	2.94313	0.00324907	0.00999566	NA	CDS	with_protein	GCF_001618925.1	Primary Assembly	chromosome	NA	NZ_CP015117.1	721677	722894	+	WP_003097892.1	WP_003097892.1	NA	beta-ketoacyl-ACP synthase I	fabB	NA	1218	405		K00647	3-oxoacyl-[acyl-carrier-protein] synthase I [EC:2.3.1.41]
A4W92_RS03335	3501.44	-0.226381	0.123006	-1.84041	0.0657087	0.220873	NA	3501.44	-0.283894	0.122966	-2.30872	0.0209592	0.142995	NA	3501.44	0.00697175	0.122895	0.0567292	0.954761	0.968742	NA	CDS	with_protein	GCF_001618925.1	Primary Assembly	chromosome	NA	NZ_CP015117.1	723049	724674	+	WP_003097894.1	WP_003097894.1	NA	methyl-accepting chemotaxis protein		NA	1626	541		K03406	methyl-accepting chemotaxis protein
A4W92_RS03340	2347.15	0.643322	0.262516	2.4506	0.0142618	0.084166	NA	2347.15	0.694615	0.26246	2.64656	0.00813161	0.0810906	NA	2347.15	0.0822391	0.262773	0.312967	0.754306	0.827414	NA	CDS	with_protein	GCF_001618925.1	Primary Assembly	chromosome	NA	NZ_CP015117.1	724780	725220	+	WP_003087468.1	WP_003087468.1	NA	helix-turn-helix transcriptional regulator		NA	441	146		NA	NA
A4W92_RS03345	26.1441	0.555651	0.333309	1.66707	0.0954999	0.277153	NA	26.1441	0.383697	0.335085	1.14507	0.252178	0.543187	NA	26.1441	0.513978	0.335307	1.53286	0.125311	0.218157	NA	CDS	with_protein	GCF_001618925.1	Primary Assembly	chromosome	NA	NZ_CP015117.1	725394	725870	-	WP_003087466.1	WP_003087466.1	NA	DUF3859 domain-containing protein		NA	477	158		NA	NA
A4W92_RS03350	213.62	0.281009	0.140073	2.00615	0.0448398	0.173845	NA	213.62	0.288339	0.139144	2.07224	0.0382435	0.198388	NA	213.62	0.602804	0.137929	4.3704	1.24019e-05	6.77216e-05	NA	CDS	with_protein	GCF_001618925.1	Primary Assembly	chromosome	NA	NZ_CP015117.1	725939	726973	-	WP_003097898.1	WP_003097898.1	NA	amidohydrolase family protein		NA	1035	344		NA	NA
A4W92_RS03355	2166.51	0.327002	0.15142	2.15957	0.030806	0.136823	NA	2166.51	0.673599	0.151084	4.45845	8.25539e-06	0.000422577	NA	2166.51	0.737573	0.151149	4.87979	1.062e-06	7.2587e-06	NA	CDS	with_protein	GCF_001618925.1	Primary Assembly	chromosome	NA	NZ_CP015117.1	726972	727877	+	WP_003097899.1	WP_003097899.1	NA	transporter substrate-binding domain-containing protein		NA	906	301		NA	NA
A4W92_RS03360	675.979	-0.171589	0.116447	-1.47354	0.140605	0.35277	NA	675.979	-0.156311	0.116016	-1.34732	0.177878	0.459062	NA	675.979	0.0928331	0.115745	0.802046	0.422526	0.547791	NA	CDS	with_protein	GCF_001618925.1	Primary Assembly	chromosome	NA	NZ_CP015117.1	727916	728338	+	WP_003120438.1	WP_003120438.1	NA	MarR family transcriptional regulator		NA	423	140		K22296	MarR family transcriptional regulator, lower aerobic nicotinate degradation pathway regulator
A4W92_RS03365	111.232	-0.0535526	0.192472	-0.278236	0.780831	0.890796	NA	111.232	-0.280719	0.193967	-1.44725	0.147827	0.415912	NA	111.232	0.319209	0.188886	1.68996	0.0910365	0.168708	NA	CDS	with_protein	GCF_001618925.1	Primary Assembly	chromosome	NA	NZ_CP015117.1	728545	729036	+	WP_003097907.1	WP_003097907.1	NA	(2Fe-2S)-binding protein		NA	492	163		K18029	nicotinate dehydrogenase subunit A [EC:1.17.2.1]
A4W92_RS03370	363.101	0.0939029	0.155163	0.605187	0.545055	0.748767	NA	363.101	-0.14889	0.155705	-0.95623	0.338956	0.632559	NA	363.101	0.0348415	0.155597	0.223922	0.822818	0.879817	NA	CDS	with_protein	GCF_001618925.1	Primary Assembly	chromosome	NA	NZ_CP015117.1	729033	731279	+	WP_003120440.1	WP_003120440.1	NA	xanthine dehydrogenase family protein molybdopterin-binding subunit		NA	2247	748		K18030	nicotinate dehydrogenase subunit B [EC:1.17.2.1]
A4W92_RS03375	70.3004	0.187232	0.197361	0.94868	0.342784	0.588837	NA	70.3004	0.0441549	0.198049	0.22295	0.823574	0.925612	NA	70.3004	0.0682213	0.200013	0.341085	0.73304	0.810503	NA	CDS	with_protein	GCF_001618925.1	Primary Assembly	chromosome	NA	NZ_CP015117.1	731329	732630	+	WP_003132914.1	WP_003132914.1	NA	cytochrome c		NA	1302	433		K18030	nicotinate dehydrogenase subunit B [EC:1.17.2.1]
A4W92_RS03380	221.756	-0.0507105	0.14913	-0.340043	0.733824	0.867676	NA	221.756	0.044967	0.147575	0.304707	0.760589	0.898583	NA	221.756	0.238744	0.147287	1.62095	0.105029	0.188968	NA	CDS	with_protein	GCF_001618925.1	Primary Assembly	chromosome	NA	NZ_CP015117.1	732641	733423	-	WP_003117756.1	WP_003117756.1	NA	helix-turn-helix transcriptional regulator		NA	783	260		K25495	AraC family transcriptional regulator, regulator of nimT
A4W92_RS03385	59.4551	-0.0244352	0.231023	-0.105769	0.915765	0.96626	NA	59.4551	0.0970749	0.226912	0.427809	0.66879	0.857342	NA	59.4551	0.338326	0.22527	1.50187	0.13313	0.228579	NA	CDS	with_protein	GCF_001618925.1	Primary Assembly	chromosome	NA	NZ_CP015117.1	733504	734325	+	WP_016561746.1	WP_016561746.1	NA	3-methyl-2-oxobutanoate hydroxymethyltransferase	panB	NA	822	273		K00606	3-methyl-2-oxobutanoate hydroxymethyltransferase [EC:2.1.2.11]
A4W92_RS03390	927.546	-0.0337536	0.182931	-0.184516	0.853609	0.933391	NA	927.546	0.183538	0.182389	1.0063	0.314273	0.608343	NA	927.546	0.715435	0.18193	3.93248	8.40737e-05	0.000388646	NA	CDS	with_protein	GCF_001618925.1	Primary Assembly	chromosome	NA	NZ_CP015117.1	734336	735061	-	WP_016851773.1	WP_016851773.1	NA	dienelactone hydrolase family protein		NA	726	241		K01061	carboxymethylenebutenolidase [EC:3.1.1.45]
A4W92_RS03395	38851.1	0.122842	0.184525	0.665718	0.505591	0.723483	NA	38851.1	0.508939	0.184504	2.75842	0.0058082	0.0660457	NA	38851.1	1.34275	0.184486	7.27832	3.37999e-13	6.97934e-12	Significant	CDS	with_protein	GCF_001618925.1	Primary Assembly	chromosome	NA	NZ_CP015117.1	735129	737033	-	WP_003087446.1	WP_003087446.1	NA	molecular chaperone HtpG	htpG	NA	1905	634		K04079	molecular chaperone HtpG
A4W92_RS03400	495.131	0.0317515	0.159314	0.199301	0.842027	0.9275	NA	495.131	0.262445	0.158279	1.65812	0.0972928	0.330961	NA	495.131	0.121433	0.159163	0.762946	0.445496	0.56926	NA	CDS	with_protein	GCF_001618925.1	Primary Assembly	chromosome	NA	NZ_CP015117.1	737151	738383	-	WP_003120441.1	WP_003120441.1	NA	MFS transporter		NA	1233	410		NA	NA
A4W92_RS03405	308.447	-0.197126	0.14451	-1.3641	0.172536	0.396733	NA	308.447	-0.151746	0.143633	-1.05649	0.290745	0.588052	NA	308.447	-0.182725	0.144671	-1.26304	0.206575	0.319653	NA	CDS	with_protein	GCF_001618925.1	Primary Assembly	chromosome	NA	NZ_CP015117.1	738420	738866	-	WP_003087441.1	WP_003087441.1	NA	PaaI family thioesterase		NA	447	148		NA	NA
A4W92_RS03410	540.1	-0.283888	0.142446	-1.99296	0.0462661	0.177633	NA	540.1	-0.0699566	0.141318	-0.49503	0.620579	0.829926	NA	540.1	0.121138	0.141229	0.857739	0.391037	0.51707	NA	CDS	with_protein	GCF_001618925.1	Primary Assembly	chromosome	NA	NZ_CP015117.1	738863	739336	-	WP_003106488.1	WP_003106488.1	NA	PaaI family thioesterase		NA	474	157		NA	NA
A4W92_RS03415	4157.31	0.855896	0.20436	4.18817	2.81216e-05	0.00104626	NA	4157.31	0.483295	0.204434	2.36406	0.0180756	0.130492	NA	4157.31	1.27524	0.204271	6.24288	4.2958e-10	5.59261e-09	Significant	CDS	with_protein	GCF_001618925.1	Primary Assembly	chromosome	NA	NZ_CP015117.1	739509	739745	+	WP_003087435.1	WP_003087435.1	NA	hypothetical protein		NA	237	78		NA	NA
A4W92_RS03420	240.498	-0.0515283	0.234808	-0.219448	0.826301	0.917835	NA	240.498	-0.0671241	0.234317	-0.286466	0.774521	0.905273	NA	240.498	0.493501	0.232709	2.12068	0.0339488	0.0741523	NA	CDS	with_protein	GCF_001618925.1	Primary Assembly	chromosome	NA	NZ_CP015117.1	739804	740568	-	WP_003106486.1	WP_003106486.1	NA	DUF599 domain-containing protein		NA	765	254		NA	NA
A4W92_RS03425	3498.04	-0.0323014	0.100775	-0.32053	0.748566	0.871848	NA	3498.04	0.0364132	0.100648	0.361787	0.717511	0.879692	NA	3498.04	-0.141244	0.100889	-1.39999	0.161515	0.265389	NA	CDS	with_protein	GCF_001618925.1	Primary Assembly	chromosome	NA	NZ_CP015117.1	740714	742027	-	WP_003120443.1	WP_003120443.1	NA	branched-chain amino acid transport system II carrier protein	brnQ	NA	1314	437		K03311	branched-chain amino acid:cation transporter, LIVCS family
A4W92_RS03430	24514.3	0.0598744	0.114185	0.524364	0.600026	0.785883	NA	24514.3	-0.165962	0.114193	-1.45335	0.146127	0.412599	NA	24514.3	-0.459032	0.114239	-4.01818	5.86505e-05	0.000279194	NA	CDS	with_protein	GCF_001618925.1	Primary Assembly	chromosome	NA	NZ_CP015117.1	742338	743225	-	WP_003087428.1	WP_003087428.1	NA	succinate--CoA ligase subunit alpha	sucD	NA	888	295		K01902	succinyl-CoA synthetase alpha subunit [EC:6.2.1.5]
A4W92_RS03435	28947.8	0.0111571	0.108967	0.10239	0.918447	0.967382	NA	28947.8	-0.201368	0.108973	-1.84787	0.0646214	0.268911	NA	28947.8	-0.564929	0.109021	-5.18183	2.19714e-07	1.71481e-06	NA	CDS	with_protein	GCF_001618925.1	Primary Assembly	chromosome	NA	NZ_CP015117.1	743225	744391	-	WP_003087425.1	WP_003087425.1	NA	ADP-forming succinate--CoA ligase subunit beta	sucC	NA	1167	388		K01903	succinyl-CoA synthetase beta subunit [EC:6.2.1.5]
A4W92_RS03440	30914.8	-0.114641	0.105075	-1.09104	0.275257	0.521109	NA	30914.8	-0.221371	0.105074	-2.10682	0.0351335	0.189226	NA	30914.8	-0.649677	0.105126	-6.17999	6.41065e-10	8.10889e-09	NA	CDS	with_protein	GCF_001618925.1	Primary Assembly	chromosome	NA	NZ_CP015117.1	744720	746156	-	WP_016851774.1	WP_016851774.1	NA	dihydrolipoyl dehydrogenase	lpdA	NA	1437	478		K00382	dihydrolipoamide dehydrogenase [EC:1.8.1.4]
A4W92_RS03445	22155.1	-0.118414	0.120448	-0.983117	0.32555	0.57431	NA	22155.1	-0.213719	0.120446	-1.77441	0.0759961	0.291445	NA	22155.1	-0.548776	0.120498	-4.55425	5.25731e-06	3.07836e-05	NA	CDS	with_protein	GCF_001618925.1	Primary Assembly	chromosome	NA	NZ_CP015117.1	746225	747454	-	WP_003114264.1	WP_003114264.1	NA	2-oxoglutarate dehydrogenase complex dihydrolipoyllysine-residue succinyltransferase	odhB	NA	1230	409		K00658	2-oxoglutarate dehydrogenase E2 component (dihydrolipoamide succinyltransferase) [EC:2.3.1.61]
A4W92_RS03450	52745.3	-0.151259	0.114599	-1.3199	0.186868	0.417508	NA	52745.3	-0.154309	0.114594	-1.34657	0.17812	0.459125	NA	52745.3	-0.353546	0.11461	-3.08477	0.0020371	0.00662669	NA	CDS	with_protein	GCF_001618925.1	Primary Assembly	chromosome	NA	NZ_CP015117.1	747497	750328	-	WP_003087413.1	WP_003087413.1	NA	2-oxoglutarate dehydrogenase E1 component		NA	2832	943		K00164	2-oxoglutarate dehydrogenase E1 component [EC:1.2.4.2]
A4W92_RS03455	14112.5	-0.199273	0.119243	-1.67114	0.0946935	0.276075	NA	14112.5	-0.0950118	0.11921	-0.797009	0.425446	0.703044	NA	14112.5	-0.22336	0.119254	-1.87297	0.061072	0.12135	NA	CDS	with_protein	GCF_001618925.1	Primary Assembly	chromosome	NA	NZ_CP015117.1	750585	751292	-	WP_003087410.1	WP_003087410.1	NA	succinate dehydrogenase iron-sulfur subunit		NA	708	235		K00240	succinate dehydrogenase / fumarate reductase, iron-sulfur subunit [EC:1.3.5.1 1.3.5.4]
A4W92_RS03460	36279.6	-0.191093	0.107653	-1.77509	0.0758833	0.24088	NA	36279.6	-0.0454828	0.107636	-0.422562	0.672615	0.858507	NA	36279.6	-0.169112	0.107654	-1.57088	0.11621	0.205469	NA	CDS	with_protein	GCF_001618925.1	Primary Assembly	chromosome	NA	NZ_CP015117.1	751304	753076	-	WP_003087407.1	WP_003087407.1	NA	succinate dehydrogenase flavoprotein subunit	sdhA	NA	1773	590		K00239	succinate dehydrogenase / fumarate reductase, flavoprotein subunit [EC:1.3.5.1 1.3.5.4]
A4W92_RS03465	9035.73	-0.385114	0.141829	-2.71534	0.00662079	0.0513047	NA	9035.73	-0.184772	0.141764	-1.30338	0.192445	0.476475	NA	9035.73	-0.212656	0.141802	-1.49967	0.133699	0.22924	NA	CDS	with_protein	GCF_001618925.1	Primary Assembly	chromosome	NA	NZ_CP015117.1	753080	753448	-	WP_003104386.1	WP_003104386.1	NA	succinate dehydrogenase, hydrophobic membrane anchor protein	sdhD	NA	369	122		K00242	succinate dehydrogenase / fumarate reductase, membrane anchor subunit
A4W92_RS03470	16760.6	-0.360544	0.132858	-2.71376	0.0066524	0.051483	NA	16760.6	-0.146194	0.132819	-1.1007	0.271027	0.566023	NA	16760.6	-0.167803	0.13284	-1.2632	0.206517	0.319642	NA	CDS	with_protein	GCF_001618925.1	Primary Assembly	chromosome	NA	NZ_CP015117.1	753442	753828	-	WP_003104388.1	WP_003104388.1	NA	succinate dehydrogenase, cytochrome b556 subunit	sdhC	NA	387	128		K00241	succinate dehydrogenase / fumarate reductase, cytochrome b subunit
A4W92_RS03475	19739.3	0.0187606	0.106499	0.176157	0.86017	0.936181	NA	19739.3	-0.190085	0.106509	-1.78468	0.0743128	0.288186	NA	19739.3	-0.0278567	0.10651	-0.261541	0.793676	0.858468	NA	CDS	with_protein	GCF_001618925.1	Primary Assembly	chromosome	NA	NZ_CP015117.1	754177	755463	+	WP_003087400.1	WP_003087400.1	NA	citrate synthase	gltA	NA	1287	428		K01647	citrate synthase [EC:2.3.3.1]
A4W92_RS03480	30.7644	-0.237846	0.301992	-0.787592	0.430935	0.667866	NA	30.7644	-0.171638	0.297648	-0.576649	0.564177	0.800442	NA	30.7644	-0.42661	0.308485	-1.38292	0.16669	0.271687	NA	CDS	with_protein	GCF_001618925.1	Primary Assembly	chromosome	NA	NZ_CP015117.1	755823	756068	-	WP_003110190.1	WP_003110190.1	NA	DUF2274 domain-containing protein		NA	246	81		NA	NA
A4W92_RS03485	135.722	-0.123056	0.176852	-0.695814	0.486545	0.706929	NA	135.722	0.0919316	0.173734	0.529152	0.5967	0.818279	NA	135.722	-0.269297	0.17894	-1.50496	0.132335	0.227526	NA	CDS	with_protein	GCF_001618925.1	Primary Assembly	chromosome	NA	NZ_CP015117.1	756065	757351	-	WP_003110191.1	WP_003110191.1	NA	TrbI/VirB10 family protein		NA	1287	428		K20533	type IV secretion system protein TrbI
A4W92_RS03490	101.301	0.0564491	0.205814	0.274273	0.783875	0.892664	NA	101.301	0.21571	0.202937	1.06294	0.287809	0.587124	NA	101.301	-0.146039	0.208845	-0.699269	0.484384	0.60497	NA	CDS	with_protein	GCF_001618925.1	Primary Assembly	chromosome	NA	NZ_CP015117.1	757354	758346	-	WP_003110192.1	WP_003110192.1	NA	P-type conjugative transfer protein TrbG	trbG	NA	993	330		K20532	type IV secretion system protein TrbG
A4W92_RS03495	18.0251	0.0827421	0.396063	0.208912	0.834517	NA	NA	18.0251	-0.0568076	0.397431	-0.142937	0.88634	0.95401	NA	18.0251	0.310067	0.38983	0.79539	0.426387	0.551306	NA	CDS	with_protein	GCF_001618925.1	Primary Assembly	chromosome	NA	NZ_CP015117.1	758343	759047	-	WP_003110193.1	WP_003110193.1	NA	conjugal transfer protein TrbF	trbF	NA	705	234		K20531	type IV secretion system protein TrbF
A4W92_RS03500	35.3785	0.0451137	0.287508	0.156913	0.875313	0.943348	NA	35.3785	0.157858	0.282845	0.558108	0.57677	0.809706	NA	35.3785	-0.279525	0.296736	-0.941998	0.346194	0.474267	NA	CDS	with_protein	GCF_001618925.1	Primary Assembly	chromosome	NA	NZ_CP015117.1	759060	760445	-	WP_016851775.1	WP_016851775.1	NA	P-type conjugative transfer protein TrbL	trbL	NA	1386	461		K07344	type IV secretion system protein TrbL
A4W92_RS03505	4.4874	-0.0640758	0.731825	-0.0875562	0.930229	NA	NA	4.4874	0.220034	0.705853	0.311728	0.755247	NA	NA	4.4874	-0.399015	0.762751	-0.523127	0.600886	NA	NA	CDS	with_protein	GCF_001618925.1	Primary Assembly	chromosome	NA	NZ_CP015117.1	760442	760762	-	WP_016851776.1	WP_016851776.1	NA	hypothetical protein		NA	321	106		K20266	type IV secretion system protein TrbJ
A4W92_RS03510	42.4296	0.140315	0.259703	0.540291	0.588996	0.779	NA	42.4296	0.0765401	0.258935	0.295596	0.767539	0.901173	NA	42.4296	-0.688608	0.281231	-2.44855	0.0143431	0.035979	NA	CDS	with_protein	GCF_001618925.1	Primary Assembly	chromosome	NA	NZ_CP015117.1	760775	761500	-	WP_003111085.1	WP_003111085.1	NA	P-type conjugative transfer protein TrbJ	trbJ	NA	726	241		K20266	type IV secretion system protein TrbJ
A4W92_RS03515	89.281	-0.24504	0.185433	-1.32145	0.186353	0.416979	NA	89.281	-0.240671	0.183911	-1.30862	0.190662	0.474558	NA	89.281	-0.761166	0.194842	-3.90659	9.36095e-05	0.000427968	NA	CDS	with_protein	GCF_001618925.1	Primary Assembly	chromosome	NA	NZ_CP015117.1	761497	763950	-	WP_003111086.1	WP_003111086.1	NA	conjugal transfer protein TrbE	trbE	NA	2454	817		K20530	type IV secretion system protein TrbE [EC:7.4.2.8]
A4W92_RS03520	3.69674	1.39595	0.790223	1.76652	0.077308	NA	NA	3.69674	-0.0401808	0.884002	-0.0454533	0.963746	NA	NA	3.69674	0.173248	0.87543	0.197901	0.843123	NA	NA	CDS	with_protein	GCF_001618925.1	Primary Assembly	chromosome	NA	NZ_CP015117.1	763966	764238	-	WP_003111087.1	WP_003111087.1	NA	VirB3 family type IV secretion system protein		NA	273	90		K20529	type IV secretion system protein TrbD
A4W92_RS03525	12.2678	-0.292484	0.424315	-0.689309	0.490629	NA	NA	12.2678	-0.43503	0.426304	-1.02047	0.307507	NA	NA	12.2678	-0.899961	0.458435	-1.96312	0.0496326	0.102047	NA	CDS	with_protein	GCF_001618925.1	Primary Assembly	chromosome	NA	NZ_CP015117.1	764235	764618	-	WP_003103996.1	WP_003103996.1	NA	TrbC/VirB2 family protein		NA	384	127		K20528	type IV secretion system protein TrbC
A4W92_RS03530	21.7118	0.0971302	0.334932	0.29	0.771816	NA	NA	21.7118	0.0324306	0.333848	0.0971419	0.922614	0.972068	NA	21.7118	-0.0661498	0.341578	-0.193659	0.846443	0.895406	NA	CDS	with_protein	GCF_001618925.1	Primary Assembly	chromosome	NA	NZ_CP015117.1	764615	765667	-	WP_003111088.1	WP_003111088.1	NA	P-type conjugative transfer ATPase TrbB	trbB	NA	1053	350		K20527	type IV secretion system protein TrbB [EC:7.4.2.8]
A4W92_RS03535	4.83389	0.643341	0.779259	0.825581	0.409042	NA	NA	4.83389	-0.782751	0.870625	-0.899068	0.368616	NA	NA	4.83389	0.141029	0.807897	0.174563	0.861423	NA	NA	CDS	with_protein	GCF_001618925.1	Primary Assembly	chromosome	NA	NZ_CP015117.1	765664	766128	-	WP_003111089.1	WP_003111089.1	NA	ribbon-helix-helix protein, CopG family		NA	465	154		NA	NA
A4W92_RS03540	135.332	-0.0169248	0.149114	-0.113502	0.909632	0.962838	NA	135.332	-0.023445	0.148023	-0.158388	0.874151	0.94801	NA	135.332	-0.340361	0.153725	-2.21409	0.0268229	0.0609132	NA	CDS	with_protein	GCF_001618925.1	Primary Assembly	chromosome	NA	NZ_CP015117.1	766125	768131	-	WP_003111091.1	WP_003111091.1	NA	conjugal transfer protein TraG		NA	2007	668		K03205	type IV secretion system protein VirD4 [EC:7.4.2.8]
A4W92_RS03545	605.929	0.0643394	0.121849	0.528025	0.597482	0.783647	NA	605.929	0.038189	0.121552	0.314178	0.753386	0.895274	NA	605.929	0.182394	0.121602	1.49992	0.133634	0.229192	NA	CDS	with_protein	GCF_001618925.1	Primary Assembly	chromosome	NA	NZ_CP015117.1	768368	768646	-	WP_003104004.1	WP_003104004.1	NA	EexN family lipoprotein		NA	279	92		NA	NA
A4W92_RS03550	2574.58	-0.109112	0.131748	-0.828188	0.407564	0.648078	NA	2574.58	-0.0366618	0.131615	-0.278554	0.780587	0.907518	NA	2574.58	-0.376801	0.132002	-2.85452	0.00431021	0.0128298	NA	CDS	with_protein	GCF_001618925.1	Primary Assembly	chromosome	NA	NZ_CP015117.1	768643	769587	-	WP_003104006.1	WP_003104006.1	NA	LysR family transcriptional regulator		NA	945	314		NA	NA
A4W92_RS03555	1671.38	0.144572	0.13433	1.07624	0.281818	0.529182	NA	1671.38	-0.000113551	0.134352	-0.000845178	0.999326	0.999816	NA	1671.38	-0.597217	0.135316	-4.41351	1.01709e-05	5.6529e-05	NA	CDS	with_protein	GCF_001618925.1	Primary Assembly	chromosome	NA	NZ_CP015117.1	769672	769935	-	WP_003104007.1	WP_003104007.1	NA	hypothetical protein		NA	264	87		NA	NA
A4W92_RS03560	2128.27	-0.0102247	0.116832	-0.0875158	0.930262	0.972982	NA	2128.27	-0.0414511	0.116749	-0.355043	0.722557	0.880853	NA	2128.27	-0.396931	0.117304	-3.3838	0.000714909	0.00266319	NA	CDS	with_protein	GCF_001618925.1	Primary Assembly	chromosome	NA	NZ_CP015117.1	770062	770694	-	WP_003104009.1	WP_003104009.1	NA	hypothetical protein		NA	633	210		NA	NA
A4W92_RS03565	1564.85	-0.0856386	0.159826	-0.535823	0.592081	0.78101	NA	1564.85	0.000568569	0.159638	0.00356162	0.997158	0.999151	NA	1564.85	-0.494812	0.160341	-3.086	0.00202869	0.00660967	NA	CDS	with_protein	GCF_001618925.1	Primary Assembly	chromosome	NA	NZ_CP015117.1	770717	771382	-	WP_228012222.1	WP_228012222.1	NA	HupE/UreJ family protein		NA	666	221		NA	NA
A4W92_RS03570	3102.54	-0.0271064	0.100707	-0.269161	0.787806	0.894759	NA	3102.54	0.139344	0.100494	1.38659	0.165567	0.441969	NA	3102.54	-0.142563	0.100844	-1.4137	0.15745	0.260026	NA	CDS	with_protein	GCF_001618925.1	Primary Assembly	chromosome	NA	NZ_CP015117.1	771565	774705	-	WP_003111092.1	WP_003111092.1	NA	CusA/CzcA family heavy metal efflux RND transporter		NA	3141	1046		K15726	heavy metal efflux system protein
A4W92_RS03575	849.699	-0.124643	0.125922	-0.989844	0.32225	0.570919	NA	849.699	0.0340837	0.125296	0.272026	0.785602	0.909384	NA	849.699	-0.0631153	0.125878	-0.501402	0.616088	0.720007	NA	CDS	with_protein	GCF_001618925.1	Primary Assembly	chromosome	NA	NZ_CP015117.1	774716	775945	-	WP_003111093.1	WP_003111093.1	NA	efflux RND transporter periplasmic adaptor subunit		NA	1230	409		NA	NA
A4W92_RS03580	685.718	0.0207487	0.102989	0.201465	0.840335	0.926317	NA	685.718	0.166723	0.10208	1.63326	0.102415	0.339696	NA	685.718	0.333779	0.102051	3.27071	0.00107279	0.00380974	NA	CDS	with_protein	GCF_001618925.1	Primary Assembly	chromosome	NA	NZ_CP015117.1	775942	777189	-	WP_003111094.1	WP_003111094.1	NA	TolC family protein		NA	1248	415		K15725	outer membrane protein, heavy metal efflux system
A4W92_RS03585	4973.76	-0.0328277	0.0969812	-0.338496	0.73499	0.867676	NA	4973.76	0.213801	0.0967901	2.20891	0.0271807	0.167159	NA	4973.76	0.358605	0.0968003	3.70459	0.000211736	0.000895674	NA	CDS	with_protein	GCF_001618925.1	Primary Assembly	chromosome	NA	NZ_CP015117.1	777330	778325	-	WP_020750882.1	WP_020750882.1	NA	M56 family metallopeptidase		NA	996	331		NA	NA
A4W92_RS03590	4208.78	-0.0294128	0.126546	-0.232427	0.816206	0.912478	NA	4208.78	0.353401	0.126289	2.79834	0.00513658	0.0612084	NA	4208.78	0.817155	0.126175	6.47634	9.39752e-11	1.35655e-09	NA	CDS	with_protein	GCF_001618925.1	Primary Assembly	chromosome	NA	NZ_CP015117.1	778325	778723	-	WP_020750883.1	WP_020750883.1	NA	BlaI/MecI/CopY family transcriptional regulator		NA	399	132		K02171	BlaI family transcriptional regulator, penicillinase repressor
A4W92_RS03595	42.6465	0.134822	0.249247	0.54092	0.588563	0.77887	NA	42.6465	0.080295	0.248246	0.323449	0.746355	0.892329	NA	42.6465	0.0530293	0.251908	0.210511	0.833269	0.88613	NA	CDS	with_protein	GCF_001618925.1	Primary Assembly	chromosome	NA	NZ_CP015117.1	778832	780814	-	WP_003111097.1	WP_003111097.1	NA	relaxase/mobilization nuclease and DUF3363 domain-containing protein		NA	1983	660		NA	NA
A4W92_RS03600	16.9499	-0.151057	0.396784	-0.380702	0.703424	NA	NA	16.9499	-0.0739154	0.390586	-0.189242	0.849903	0.938782	NA	16.9499	-0.405381	0.408296	-0.99286	0.320778	0.44932	NA	CDS	with_protein	GCF_001618925.1	Primary Assembly	chromosome	NA	NZ_CP015117.1	781263	781865	-	WP_003111890.1	WP_003111890.1	NA	S26 family signal peptidase		NA	603	200		NA	NA
A4W92_RS03605	6.97469	-0.438034	0.619595	-0.706967	0.479587	NA	NA	6.97469	-0.550122	0.620672	-0.886333	0.375438	NA	NA	6.97469	0.358506	0.576431	0.621941	0.53398	NA	NA	CDS	with_protein	GCF_001618925.1	Primary Assembly	chromosome	NA	NZ_CP015117.1	781862	782395	-	WP_003111891.1	WP_003111891.1	NA	DUF2840 domain-containing protein		NA	534	177		NA	NA
A4W92_RS03610	4.06479	-0.0140162	0.868833	-0.0161322	0.987129	NA	NA	4.06479	0.321375	0.833029	0.385791	0.699652	NA	NA	4.06479	1.06291	0.796557	1.33439	0.182077	NA	NA	CDS	with_protein	GCF_001618925.1	Primary Assembly	chromosome	NA	NZ_CP015117.1	782392	782664	-	WP_003111892.1	WP_003111892.1	NA	hypothetical protein		NA	273	90		NA	NA
A4W92_RS03615	51.0253	0.388655	0.251548	1.54505	0.122334	0.322668	NA	51.0253	0.489193	0.248227	1.97075	0.0487529	0.228198	NA	51.0253	-0.0149989	0.260192	-0.0576454	0.954031	0.968317	NA	CDS	with_protein	GCF_001618925.1	Primary Assembly	chromosome	NA	NZ_CP015117.1	782661	783299	-	WP_016851778.1	WP_016851778.1	NA	AAA family ATPase		NA	639	212		K03496	chromosome partitioning protein
A4W92_RS03620	9.09299	0.101895	0.559024	0.182274	0.855368	NA	NA	9.09299	0.379841	0.539798	0.703673	0.481637	NA	NA	9.09299	0.778393	0.528823	1.47194	0.141038	0.238998	NA	CDS	with_protein	GCF_001618925.1	Primary Assembly	chromosome	NA	NZ_CP015117.1	783553	784410	-	WP_003111894.1	WP_003111894.1	NA	replication initiator protein A		NA	858	285		NA	NA
A4W92_RS03625	3.61419	-1.06192	1.06691	-0.995328	0.319577	NA	NA	3.61419	-0.244016	0.964283	-0.253054	0.800226	NA	NA	3.61419	1.06702	0.893954	1.19359	0.232638	NA	NA	CDS	with_protein	GCF_001618925.1	Primary Assembly	chromosome	NA	NZ_CP015117.1	784437	784718	-	WP_003107109.1	WP_003107109.1	NA	helix-turn-helix domain-containing protein		NA	282	93		NA	NA
A4W92_RS03630	87.1254	0.0336914	0.249017	0.135297	0.892377	0.954961	NA	87.1254	0.67453	0.239109	2.82101	0.00478723	0.0584118	NA	87.1254	1.24571	0.235347	5.29307	1.20281e-07	9.92159e-07	Significant	CDS	with_protein	GCF_001618925.1	Primary Assembly	chromosome	NA	NZ_CP015117.1	784802	785563	-	WP_003107098.1	WP_003107098.1	NA	DUF2285 domain-containing protein		NA	762	253		NA	NA
A4W92_RS03635	470.766	0.355694	0.221064	1.60901	0.107614	0.29774	NA	470.766	1.1631	0.218203	5.33037	9.80133e-08	7.78123e-06	Significant	470.766	2.12398	0.216844	9.79498	1.1832e-22	6.64725e-21	Significant	CDS	with_protein	GCF_001618925.1	Primary Assembly	chromosome	NA	NZ_CP015117.1	785873	786223	-	WP_003107096.1	WP_003107096.1	NA	DUF2958 domain-containing protein		NA	351	116		NA	NA
A4W92_RS03640	855.194	0.867235	0.399834	2.16899	0.0300835	0.134829	NA	855.194	0.961649	0.399699	2.40593	0.0161313	0.121442	NA	855.194	0.889602	0.399849	2.22485	0.0260915	0.0594471	NA	CDS	with_protein	GCF_001618925.1	Primary Assembly	chromosome	NA	NZ_CP015117.1	786464	786769	+	WP_020750592.1	WP_020750592.1	NA	helix-turn-helix domain-containing protein		NA	306	101		NA	NA
A4W92_RS03645	21.124	0.512395	0.357736	1.43233	0.15205	NA	NA	21.124	0.315491	0.3605	0.875149	0.381493	0.669364	NA	21.124	0.287796	0.365607	0.787173	0.431181	0.55589	NA	CDS	with_protein	GCF_001618925.1	Primary Assembly	chromosome	NA	NZ_CP015117.1	786833	787147	-	WP_003107092.1	WP_003107092.1	NA	DUF736 domain-containing protein		NA	315	104		NA	NA
A4W92_RS03650	2.26655	0.295259	1.21631	0.242749	0.8082	NA	NA	2.26655	-0.733547	1.297	-0.565572	0.571684	NA	NA	2.26655	-0.294264	1.26591	-0.232453	0.816187	NA	NA	CDS	with_protein	GCF_001618925.1	Primary Assembly	chromosome	NA	NZ_CP015117.1	788249	788458	-	WP_016851780.1	WP_016851780.1	NA	hypothetical protein		NA	210	69		NA	NA
A4W92_RS03655	87.5257	-0.125601	0.184733	-0.679904	0.496565	0.715006	NA	87.5257	-0.281998	0.185526	-1.51999	0.128513	0.384667	NA	87.5257	-0.276099	0.187644	-1.4714	0.141184	0.239115	NA	CDS	with_protein	GCF_001618925.1	Primary Assembly	chromosome	NA	NZ_CP015117.1	788521	790572	-	WP_016851781.1	WP_016851781.1	NA	ParB N-terminal domain-containing protein		NA	2052	683		K03497	ParB family transcriptional regulator, chromosome partitioning protein
A4W92_RS03660	11.4391	-0.854177	0.476558	-1.79239	0.0730711	NA	NA	11.4391	-0.442934	0.446956	-0.991004	0.321684	NA	NA	11.4391	0.0796879	0.429409	0.185576	0.852777	0.900601	NA	CDS	with_protein	GCF_001618925.1	Primary Assembly	chromosome	NA	NZ_CP015117.1	790652	791476	-	WP_003111689.1	WP_003111689.1	NA	DUF945 domain-containing protein		NA	825	274		NA	NA
A4W92_RS03665	30.0432	0.226891	0.304331	0.745543	0.455944	0.685838	NA	30.0432	0.176982	0.30299	0.584118	0.559141	0.797718	NA	30.0432	0.563979	0.296907	1.89951	0.0574971	0.11555	NA	CDS	with_protein	GCF_001618925.1	Primary Assembly	chromosome	NA	NZ_CP015117.1	792185	792463	-	WP_003111690.1	WP_003111690.1	NA	hypothetical protein		NA	279	92		NA	NA
A4W92_RS03670	39.4352	-0.098695	0.297184	-0.332101	0.739813	0.869217	NA	39.4352	-0.109119	0.295112	-0.369754	0.711566	0.876799	NA	39.4352	0.263365	0.290583	0.906332	0.36476	0.492667	NA	CDS	with_protein	GCF_001618925.1	Primary Assembly	chromosome	NA	NZ_CP015117.1	792526	792876	-	WP_003111691.1	WP_003111691.1	NA	DUF2958 domain-containing protein		NA	351	116		NA	NA
A4W92_RS03675	3246.6	0.0474241	0.11233	0.422187	0.672888	0.832941	NA	3246.6	0.150475	0.112158	1.34162	0.179718	0.461312	NA	3246.6	0.850753	0.111844	7.60657	2.81461e-14	6.62336e-13	NA	CDS	with_protein	GCF_001618925.1	Primary Assembly	chromosome	NA	NZ_CP015117.1	793146	794456	-	WP_003111692.1	WP_003111692.1	NA	MFS transporter		NA	1311	436		NA	NA
A4W92_RS03680	4.35683	0.162064	0.694324	0.233412	0.815441	NA	NA	4.35683	-0.0235854	0.700013	-0.0336928	0.973122	NA	NA	4.35683	-1.27827	0.841004	-1.51993	0.128528	NA	NA	CDS	with_protein	GCF_001618925.1	Primary Assembly	chromosome	NA	NZ_CP015117.1	794807	795199	-	WP_003111694.1	WP_003111694.1	NA	hypothetical protein		NA	393	130		NA	NA
A4W92_RS03685	187.868	0.219589	0.154898	1.41763	0.156298	0.375406	NA	187.868	-0.00822582	0.155829	-0.0527875	0.957901	0.983995	NA	187.868	0.0499286	0.156606	0.318816	0.749866	0.823849	NA	CDS	with_protein	GCF_001618925.1	Primary Assembly	chromosome	NA	NZ_CP015117.1	795552	796616	-	WP_020750775.1	WP_020750775.1	NA	PDDEXK nuclease domain-containing protein		NA	1065	354		NA	NA
A4W92_RS03690	571.073	0.144572	0.109282	1.32293	0.185859	0.416186	NA	571.073	0.169965	0.108741	1.56302	0.118048	0.367522	NA	571.073	0.364597	0.108605	3.35709	0.000787666	0.00289337	NA	CDS	with_protein	GCF_001618925.1	Primary Assembly	chromosome	NA	NZ_CP015117.1	796613	797812	-	WP_003111696.1	WP_003111696.1	NA	site-specific integrase		NA	1200	399		NA	NA
A4W92_RS03695	4197.63	0.57824	0.097212	5.94824	2.71045e-09	3.12223e-07	NA	4197.63	0.361105	0.0972646	3.7126	0.000205139	0.00602957	NA	4197.63	0.539178	0.097258	5.54379	2.95989e-08	2.75491e-07	NA	CDS	with_protein	GCF_001618925.1	Primary Assembly	chromosome	NA	NZ_CP015117.1	798034	798642	-	WP_003104390.1	WP_003104390.1	NA	START domain-containing protein		NA	609	202		NA	NA
A4W92_RS03700	106.95	-0.219502	0.262905	-0.834911	0.403768	0.645813	NA	106.95	0.0813455	0.259332	0.313673	0.75377	0.895274	NA	106.95	-0.131162	0.262461	-0.499739	0.617259	0.721153	NA	CDS	with_protein	GCF_001618925.1	Primary Assembly	chromosome	NA	NZ_CP015117.1	798776	799030	-	WP_003087397.1	WP_003087397.1	NA	YkgJ family cysteine cluster protein		NA	255	84		K06940	uncharacterized protein
A4W92_RS03705	312.394	0.216859	0.179002	1.21149	0.225708	0.466019	NA	312.394	0.372432	0.17785	2.09408	0.0362529	0.192484	NA	312.394	0.460371	0.178138	2.58434	0.0097565	0.02589	NA	CDS	with_protein	GCF_001618925.1	Primary Assembly	chromosome	NA	NZ_CP015117.1	799134	799889	-	WP_016851783.1	WP_016851783.1	NA	hypothetical protein		NA	756	251		NA	NA
A4W92_RS03710	121.762	-0.409834	0.17659	-2.32082	0.0202968	0.10572	NA	121.762	-0.225032	0.172979	-1.30092	0.193285	0.477587	NA	121.762	-0.0350568	0.172496	-0.203233	0.838953	0.889596	NA	CDS	with_protein	GCF_001618925.1	Primary Assembly	chromosome	NA	NZ_CP015117.1	800005	800346	+	WP_003104394.1	WP_003104394.1	NA	DMT family protein		NA	342	113		K09922	uncharacterized protein
A4W92_RS03715	932.047	0.132074	0.141068	0.936244	0.349148	0.595161	NA	932.047	0.329552	0.140487	2.34579	0.0189868	0.134026	NA	932.047	0.432032	0.140591	3.07298	0.00211933	0.00686196	NA	CDS	with_protein	GCF_001618925.1	Primary Assembly	chromosome	NA	NZ_CP015117.1	800353	801219	-	WP_003104396.1	WP_003104396.1	NA	NAD(P)-dependent oxidoreductase		NA	867	288		K00042	2-hydroxy-3-oxopropionate reductase [EC:1.1.1.60]
A4W92_RS03715	932.047	0.132074	0.141068	0.936244	0.349148	0.595161	NA	932.047	0.329552	0.140487	2.34579	0.0189868	0.134026	NA	932.047	0.432032	0.140591	3.07298	0.00211933	0.00686196	NA	CDS	with_protein	GCF_001618925.1	Primary Assembly	chromosome	NA	NZ_CP015117.1	800353	801219	-	WP_003104396.1	WP_003104396.1	NA	NAD(P)-dependent oxidoreductase		NA	867	288		K00020	3-hydroxyisobutyrate dehydrogenase [EC:1.1.1.31]
A4W92_RS03720	323.886	0.0688265	0.113471	0.606554	0.544147	0.748326	NA	323.886	0.015299	0.113128	0.135237	0.892425	0.956643	NA	323.886	-0.216377	0.115718	-1.86987	0.0615024	0.121987	NA	CDS	with_protein	GCF_001618925.1	Primary Assembly	chromosome	NA	NZ_CP015117.1	801323	801874	+	WP_003104398.1	WP_003104398.1	NA	exonuclease domain-containing protein		NA	552	183		NA	NA
A4W92_RS03725	1869.65	-0.0939642	0.109984	-0.854341	0.392916	0.636138	NA	1869.65	-0.12376	0.109869	-1.12643	0.259984	0.554949	NA	1869.65	0.238829	0.109642	2.17826	0.029387	0.0658252	NA	CDS	with_protein	GCF_001618925.1	Primary Assembly	chromosome	NA	NZ_CP015117.1	801969	802250	+	WP_003087375.1	WP_003087375.1	NA	pyrimidine/purine nucleoside phosphorylase		NA	282	93		K09913	purine/pyrimidine-nucleoside phosphorylase [EC:2.4.2.1 2.4.2.2]
A4W92_RS03730	564.94	0.162131	0.105146	1.54196	0.123083	0.323931	NA	564.94	0.0969998	0.104955	0.924203	0.355381	0.646545	NA	564.94	0.138668	0.105412	1.31549	0.188347	0.297124	NA	CDS	with_protein	GCF_001618925.1	Primary Assembly	chromosome	NA	NZ_CP015117.1	802368	802964	-	WP_003104401.1	WP_003104401.1	NA	DUF1287 domain-containing protein		NA	597	198		K09974	uncharacterized protein
A4W92_RS03735	2908.98	0.196588	0.126626	1.55251	0.12054	0.320904	NA	2908.98	0.275404	0.126497	2.17717	0.0294681	0.173377	NA	2908.98	0.371438	0.12654	2.93534	0.00333182	0.0102144	NA	CDS	with_protein	GCF_001618925.1	Primary Assembly	chromosome	NA	NZ_CP015117.1	802975	804120	-	WP_003144857.1	WP_003144857.1	NA	ATP-NAD kinase family protein		NA	1146	381		NA	NA
A4W92_RS03740	571.078	0.58201	0.251146	2.31742	0.020481	0.106494	NA	571.078	0.553814	0.250971	2.20669	0.0273359	0.167776	NA	571.078	1.41014	0.249977	5.6411	1.68967e-08	1.66458e-07	Significant	CDS	with_protein	GCF_001618925.1	Primary Assembly	chromosome	NA	NZ_CP015117.1	804330	804509	+	WP_003104406.1	WP_003104406.1	NA	hypothetical protein		NA	180	59		NA	NA
A4W92_RS03745	545.092	0.307753	0.164116	1.87522	0.0607624	0.210464	NA	545.092	0.328833	0.163745	2.0082	0.0446221	0.217697	NA	545.092	0.511448	0.163697	3.12435	0.00178197	0.00592661	NA	CDS	with_protein	GCF_001618925.1	Primary Assembly	chromosome	NA	NZ_CP015117.1	804578	805459	-	WP_003104408.1	WP_003104408.1	NA	LysR substrate-binding domain-containing protein		NA	882	293		K21703	LysR family transcriptional regulator, low CO2-responsive transcriptional regulator
A4W92_RS03750	27.0948	-0.0608987	0.310698	-0.196006	0.844605	0.929143	NA	27.0948	-0.026671	0.307071	-0.0868561	0.930786	0.974364	NA	27.0948	-0.397084	0.322203	-1.2324	0.217799	0.333449	NA	CDS	with_protein	GCF_001618925.1	Primary Assembly	chromosome	NA	NZ_CP015117.1	805837	807198	+	WP_023082574.1	WP_023082574.1	NA	MFS transporter		NA	1362	453		NA	NA
A4W92_RS03755	7.60968	-0.480678	0.620299	-0.774913	0.438391	NA	NA	7.60968	0.149298	0.578961	0.257872	0.796505	NA	NA	7.60968	0.162645	0.584866	0.27809	0.780943	NA	NA	CDS	with_protein	GCF_001618925.1	Primary Assembly	chromosome	NA	NZ_CP015117.1	807251	807604	+	WP_015648519.1	WP_015648519.1	NA	RidA family protein		NA	354	117		K09022	2-iminobutanoate/2-iminopropanoate deaminase [EC:3.5.99.10]
A4W92_RS03760	76.5746	0.0359336	0.203186	0.176851	0.859626	0.93606	NA	76.5746	0.0602537	0.201265	0.299375	0.764654	0.900148	NA	76.5746	-0.00727292	0.20447	-0.0355696	0.971626	0.980113	NA	CDS	with_protein	GCF_001618925.1	Primary Assembly	chromosome	NA	NZ_CP015117.1	807615	809012	+	WP_015648518.1	WP_015648518.1	NA	FAD-dependent oxidoreductase		NA	1398	465		K09471	gamma-glutamylputrescine oxidase [EC:1.4.3.-]
A4W92_RS03765	1431.15	-0.628091	0.289597	-2.16884	0.0300945	0.134829	NA	1431.15	0.0537753	0.289038	0.186049	0.852406	0.940035	NA	1431.15	0.252118	0.289023	0.872312	0.383038	0.510063	NA	CDS	with_protein	GCF_001618925.1	Primary Assembly	chromosome	NA	NZ_CP015117.1	809480	810844	+	WP_016851785.1	WP_016851785.1	NA	glutamine synthetase family protein		NA	1365	454		K01915	glutamine synthetase [EC:6.3.1.2]
A4W92_RS03770	1094.07	-0.572507	0.284212	-2.01436	0.0439713	0.171924	NA	1094.07	-0.0335842	0.283619	-0.118413	0.90574	0.963491	NA	1094.07	0.112354	0.283634	0.396124	0.692014	0.777503	NA	CDS	with_protein	GCF_001618925.1	Primary Assembly	chromosome	NA	NZ_CP015117.1	810913	812223	+	WP_016851786.1	WP_016851786.1	NA	FAD-binding oxidoreductase		NA	1311	436		K09471	gamma-glutamylputrescine oxidase [EC:1.4.3.-]
A4W92_RS03775	622.95	-0.129042	0.119312	-1.08155	0.279451	0.525892	NA	622.95	-0.0759875	0.118678	-0.64028	0.52199	0.775264	NA	622.95	0.579859	0.117177	4.94855	7.47673e-07	5.31641e-06	NA	CDS	with_protein	GCF_001618925.1	Primary Assembly	chromosome	NA	NZ_CP015117.1	812255	812494	-	WP_003105999.1	WP_003105999.1	NA	sulfurtransferase TusA	tusA	NA	240	79		K04085	tRNA 2-thiouridine synthesizing protein A [EC:2.8.1.-]
A4W92_RS03780	969.093	-0.0718664	0.0903258	-0.795636	0.426244	0.663092	NA	969.093	0.0594739	0.08963	0.663548	0.506979	0.764611	NA	969.093	0.156198	0.0897943	1.73951	0.0819456	0.154338	NA	CDS	with_protein	GCF_001618925.1	Primary Assembly	chromosome	NA	NZ_CP015117.1	812579	813637	-	WP_016851787.1	WP_016851787.1	NA	23S rRNA (cytidine(2498)-2'-O)-methyltransferase RlmM	rlmM	NA	1059	352		K06968	23S rRNA (cytidine2498-2'-O)-methyltransferase [EC:2.1.1.186]
A4W92_RS03785	6028.12	0.0530959	0.128444	0.413377	0.679331	0.837076	NA	6028.12	-0.199626	0.128484	-1.5537	0.120255	0.370344	NA	6028.12	-0.222662	0.128549	-1.73211	0.0832542	0.156377	NA	CDS	with_protein	GCF_001618925.1	Primary Assembly	chromosome	NA	NZ_CP015117.1	813964	816696	+	WP_003105996.1	WP_003105996.1	NA	aconitate hydratase AcnA	acnA	NA	2733	910		K01681	aconitate hydratase [EC:4.2.1.3]
A4W92_RS03790	15391.9	-0.158406	0.161364	-0.981674	0.326261	0.575302	NA	15391.9	-0.288325	0.161364	-1.78679	0.0739708	0.287862	NA	15391.9	-0.0678454	0.161359	-0.420462	0.674148	0.764054	NA	CDS	with_protein	GCF_001618925.1	Primary Assembly	chromosome	NA	NZ_CP015117.1	817069	818634	+	WP_016851788.1	WP_016851788.1	NA	methyl-accepting chemotaxis protein		NA	1566	521		K03776	aerotaxis receptor
A4W92_RS03790	15391.9	-0.158406	0.161364	-0.981674	0.326261	0.575302	NA	15391.9	-0.288325	0.161364	-1.78679	0.0739708	0.287862	NA	15391.9	-0.0678454	0.161359	-0.420462	0.674148	0.764054	NA	CDS	with_protein	GCF_001618925.1	Primary Assembly	chromosome	NA	NZ_CP015117.1	817069	818634	+	WP_016851788.1	WP_016851788.1	NA	methyl-accepting chemotaxis protein		NA	1566	521		K03406	methyl-accepting chemotaxis protein
A4W92_RS03795	325.295	0.262015	0.161448	1.62291	0.104609	0.291844	NA	325.295	0.188582	0.161258	1.16944	0.242225	0.533017	NA	325.295	0.262926	0.161637	1.62664	0.103813	0.187429	NA	CDS	with_protein	GCF_001618925.1	Primary Assembly	chromosome	NA	NZ_CP015117.1	818672	819829	-	WP_003087328.1	WP_003087328.1	NA	cationic peptide resistance protein CprA	cprA	NA	1158	385		NA	NA
A4W92_RS03800	236.598	0.232892	0.175818	1.32462	0.185297	0.415236	NA	236.598	0.233139	0.17509	1.33154	0.183011	0.46595	NA	236.598	0.914909	0.172374	5.30769	1.11021e-07	9.2557e-07	NA	CDS	with_protein	GCF_001618925.1	Primary Assembly	chromosome	NA	NZ_CP015117.1	819918	820550	-	WP_003105994.1	WP_003105994.1	NA	hypothetical protein		NA	633	210		K07020	uncharacterized protein
A4W92_RS03805	108118	-0.254566	0.127875	-1.99074	0.0465097	0.178129	NA	108118	-0.16539	0.127872	-1.29341	0.19587	0.480826	NA	108118	-0.557525	0.127882	-4.35966	1.30262e-05	7.09443e-05	NA	CDS	with_protein	GCF_001618925.1	Primary Assembly	chromosome	NA	NZ_CP015117.1	820738	822165	+	WP_003087322.1	WP_003087322.1	NA	cytochrome-c oxidase, cbb3-type subunit I	ccoN	NA	1428	475		K00404	cytochrome c oxidase cbb3-type subunit I [EC:7.1.1.9]
A4W92_RS03810	39373.3	-0.175649	0.147651	-1.18962	0.234196	0.477478	NA	39373.3	-0.17994	0.147647	-1.21872	0.222949	0.513136	NA	39373.3	-0.735265	0.147682	-4.9787	6.40115e-07	4.60942e-06	NA	CDS	with_protein	GCF_001618925.1	Primary Assembly	chromosome	NA	NZ_CP015117.1	822176	822784	+	WP_003087318.1	WP_003087318.1	NA	cytochrome-c oxidase, cbb3-type subunit II	ccoO	NA	609	202		K00405	cytochrome c oxidase cbb3-type subunit II
A4W92_RS03815	7300.61	-0.073734	0.149914	-0.491841	0.622832	0.801076	NA	7300.61	-0.0911216	0.149893	-0.607912	0.543246	0.788242	NA	7300.61	-0.724782	0.150102	-4.82859	1.37505e-06	9.11741e-06	NA	CDS	with_protein	GCF_001618925.1	Primary Assembly	chromosome	NA	NZ_CP015117.1	822790	822975	+	WP_003087314.1	WP_003087314.1	NA	CcoQ/FixQ family Cbb3-type cytochrome c oxidase assembly chaperone		NA	186	61		K00407	cytochrome c oxidase cbb3-type subunit IV
A4W92_RS03820	65069.6	-0.159073	0.140709	-1.13051	0.25826	0.502059	NA	65069.6	-0.185546	0.140706	-1.31867	0.187279	0.470545	NA	65069.6	-0.856843	0.140734	-6.0884	1.14041e-09	1.39171e-08	NA	CDS	with_protein	GCF_001618925.1	Primary Assembly	chromosome	NA	NZ_CP015117.1	822972	823898	+	WP_003087308.1	WP_003087308.1	NA	cytochrome-c oxidase, cbb3-type subunit III	ccoP	NA	927	308		K00406	cytochrome c oxidase cbb3-type subunit III
A4W92_RS03825	7376.58	-0.310672	0.182564	-1.70172	0.0888087	0.265716	NA	7376.58	-0.087967	0.182497	-0.482019	0.629793	0.83392	NA	7376.58	0.0517998	0.182502	0.283832	0.776539	0.844604	NA	CDS	with_protein	GCF_001618925.1	Primary Assembly	chromosome	NA	NZ_CP015117.1	824263	825690	+	WP_003087306.1	WP_003087306.1	NA	cytochrome-c oxidase, cbb3-type subunit I	ccoN	NA	1428	475		K00404	cytochrome c oxidase cbb3-type subunit I [EC:7.1.1.9]
A4W92_RS03830	3659.47	-0.185382	0.173293	-1.06977	0.284725	0.532803	NA	3659.47	-0.0357926	0.173184	-0.206674	0.836264	0.931226	NA	3659.47	0.0548253	0.173212	0.316521	0.751607	0.82518	NA	CDS	with_protein	GCF_001618925.1	Primary Assembly	chromosome	NA	NZ_CP015117.1	825705	826316	+	WP_003087303.1	WP_003087303.1	NA	cytochrome-c oxidase, cbb3-type subunit II	ccoO	NA	612	203		K00405	cytochrome c oxidase cbb3-type subunit II
A4W92_RS03835	936.618	-0.150809	0.170602	-0.88398	0.376707	0.62199	NA	936.618	-0.111154	0.170346	-0.652517	0.514068	0.769842	NA	936.618	0.069391	0.170324	0.407407	0.683709	0.770578	NA	CDS	with_protein	GCF_001618925.1	Primary Assembly	chromosome	NA	NZ_CP015117.1	826322	826507	+	WP_003087298.1	WP_003087298.1	NA	CcoQ/FixQ family Cbb3-type cytochrome c oxidase assembly chaperone		NA	186	61		K00407	cytochrome c oxidase cbb3-type subunit IV
A4W92_RS03840	6034.84	-0.0518039	0.164132	-0.315624	0.752288	0.87439	NA	6034.84	-0.00236544	0.164088	-0.0144156	0.988498	0.997074	NA	6034.84	0.119859	0.164099	0.730403	0.465144	0.588082	NA	CDS	with_protein	GCF_001618925.1	Primary Assembly	chromosome	NA	NZ_CP015117.1	826504	827460	+	WP_003087292.1	WP_003087292.1	NA	cytochrome-c oxidase, cbb3-type subunit III	ccoP	NA	957	318		K00406	cytochrome c oxidase cbb3-type subunit III
A4W92_RS03845	17530.8	-0.207742	0.0922181	-2.25273	0.0242762	0.11771	NA	17530.8	-0.173982	0.0921957	-1.88709	0.0591479	0.255527	NA	17530.8	-0.722286	0.0923206	-7.82367	5.13039e-15	1.33305e-13	NA	CDS	with_protein	GCF_001618925.1	Primary Assembly	chromosome	NA	NZ_CP015117.1	827678	829093	+	WP_003087288.1	WP_003087288.1	NA	cytochrome c oxidase accessory protein CcoG	ccoG	NA	1416	471		NA	NA
A4W92_RS03850	5010.01	-0.131707	0.0908216	-1.45017	0.14701	0.361411	NA	5010.01	-0.180981	0.0907859	-1.9935	0.046207	0.222237	NA	5010.01	-0.929767	0.0913907	-10.1735	2.60267e-24	1.82363e-22	NA	CDS	with_protein	GCF_001618925.1	Primary Assembly	chromosome	NA	NZ_CP015117.1	829105	829644	+	WP_003103941.1	WP_003103941.1	NA	FixH family protein		NA	540	179		K09926	uncharacterized protein
A4W92_RS03855	4970.45	-0.20639	0.0864761	-2.38667	0.0170015	0.0940343	NA	4970.45	-0.226688	0.0864226	-2.62302	0.00871552	0.0849712	NA	4970.45	-0.955671	0.0870478	-10.9787	4.83905e-28	4.78989e-26	NA	CDS	with_protein	GCF_001618925.1	Primary Assembly	chromosome	NA	NZ_CP015117.1	829641	832076	+	WP_003111083.1	WP_003111083.1	NA	heavy metal translocating P-type ATPase	cadA	NA	2436	811		K01533	P-type Cu2+ transporter [EC:7.2.2.9]
A4W92_RS03860	530.152	-0.0299851	0.1241	-0.24162	0.809075	0.908408	NA	530.152	-0.00548911	0.123603	-0.0444091	0.964578	0.987654	NA	530.152	-0.210075	0.124984	-1.68082	0.0927987	0.171262	NA	CDS	with_protein	GCF_001618925.1	Primary Assembly	chromosome	NA	NZ_CP015117.1	832055	832264	+	WP_003087273.1	WP_003087273.1	NA	cbb3-type cytochrome oxidase assembly protein CcoS	ccoS	NA	210	69		NA	NA
A4W92_RS03865	610.249	-0.0597775	0.116636	-0.512515	0.608291	0.790725	NA	610.249	-0.0195559	0.116141	-0.168381	0.866283	0.945303	NA	610.249	-0.497531	0.118505	-4.1984	2.68806e-05	0.00013842	NA	CDS	with_protein	GCF_001618925.1	Primary Assembly	chromosome	NA	NZ_CP015117.1	832257	832940	+	WP_003087270.1	WP_003087270.1	NA	sulfite exporter TauE/SafE family protein		NA	684	227		K09792	uncharacterized protein
A4W92_RS03870	32860.5	-0.130634	0.130976	-0.997389	0.318576	0.566588	NA	32860.5	-0.0569755	0.130965	-0.435045	0.66353	0.85442	NA	32860.5	-0.30804	0.13099	-2.35164	0.0186909	0.0451069	NA	CDS	with_protein	GCF_001618925.1	Primary Assembly	chromosome	NA	NZ_CP015117.1	833068	834450	+	WP_003087267.1	WP_003087267.1	NA	oxygen-independent coproporphyrinogen III oxidase	hemN	NA	1383	460		K02495	oxygen-independent coproporphyrinogen III oxidase [EC:1.3.98.3]
A4W92_RS03875	848.82	0.119073	0.185542	0.641758	0.52103	0.733849	NA	848.82	0.331642	0.185052	1.79215	0.0731082	0.287218	NA	848.82	0.196526	0.185488	1.05951	0.289369	0.415062	NA	CDS	with_protein	GCF_001618925.1	Primary Assembly	chromosome	NA	NZ_CP015117.1	834499	834966	-	WP_016851793.1	WP_016851793.1	NA	hypothetical protein		NA	468	155		NA	NA
A4W92_RS03880	17099.1	-0.397524	0.114142	-3.48271	0.000496364	0.00849492	NA	17099.1	-0.291719	0.114111	-2.55645	0.0105747	0.0961949	NA	17099.1	-0.196462	0.11412	-1.72153	0.0851552	0.15942	NA	CDS	with_protein	GCF_001618925.1	Primary Assembly	chromosome	NA	NZ_CP015117.1	835212	835946	+	WP_003087262.1	WP_003087262.1	NA	transcriptional regulator Anr	anr	NA	735	244		K01420	CRP/FNR family transcriptional regulator, anaerobic regulatory protein
A4W92_RS03885	1686.64	-0.427612	0.123714	-3.45645	0.000547346	0.00900716	NA	1686.64	-0.355435	0.123471	-2.87869	0.00399332	0.0521129	NA	1686.64	-0.304883	0.123611	-2.46646	0.0136454	0.0345064	NA	CDS	with_protein	GCF_001618925.1	Primary Assembly	chromosome	NA	NZ_CP015117.1	836032	836580	+	WP_003087259.1	WP_003087259.1	NA	adenine phosphoribosyltransferase		NA	549	182		K00759	adenine phosphoribosyltransferase [EC:2.4.2.7]
A4W92_RS03890	560.316	-0.398578	0.141705	-2.81273	0.00491223	0.042626	NA	560.316	-0.0896447	0.140299	-0.638954	0.522853	0.775776	NA	560.316	-0.0374391	0.140623	-0.266238	0.790056	0.85594	NA	CDS	with_protein	GCF_001618925.1	Primary Assembly	chromosome	NA	NZ_CP015117.1	836820	837656	+	WP_003087258.1	WP_003087258.1	NA	metal-dependent hydrolase		NA	837	278		K07044	uncharacterized protein
A4W92_RS03895	249.492	-0.38243	0.268473	-1.42446	0.154312	0.371664	NA	249.492	0.440668	0.264642	1.66515	0.0958831	0.328692	NA	249.492	0.501393	0.264955	1.89237	0.0584418	0.117109	NA	CDS	with_protein	GCF_001618925.1	Primary Assembly	chromosome	NA	NZ_CP015117.1	838065	838433	+	WP_003087256.1	WP_003087256.1	NA	multidrug/spermidine efflux SMR transporter subunit MdtJ		NA	369	122		K11743	spermidine export protein MdtJ
A4W92_RS03910	150.705	-0.0781671	0.150023	-0.521033	0.602344	0.786984	NA	150.705	-0.0105746	0.148129	-0.0713877	0.943089	0.978536	NA	150.705	0.180242	0.147651	1.22072	0.22219	0.338679	NA	CDS	with_protein	GCF_001618925.1	Primary Assembly	chromosome	NA	NZ_CP015117.1	839572	841155	+	WP_003121915.1	WP_003121915.1	NA	NAD(P)/FAD-dependent oxidoreductase		NA	1584	527		NA	NA
A4W92_RS03915	72.8737	0.216412	0.218254	0.99156	0.321412	0.57056	NA	72.8737	0.145958	0.217748	0.67031	0.50266	0.760962	NA	72.8737	0.0546908	0.221284	0.247152	0.80479	0.866484	NA	CDS	with_protein	GCF_001618925.1	Primary Assembly	chromosome	NA	NZ_CP015117.1	841152	842039	+	WP_003103932.1	WP_003103932.1	NA	SDR family NAD(P)-dependent oxidoreductase		NA	888	295		NA	NA
A4W92_RS03920	238.396	0.226704	0.157329	1.44095	0.149598	0.365007	NA	238.396	-0.237938	0.159523	-1.49156	0.135814	0.396292	NA	238.396	-0.103615	0.159661	-0.648967	0.51636	0.633025	NA	CDS	with_protein	GCF_001618925.1	Primary Assembly	chromosome	NA	NZ_CP015117.1	842113	842652	+	WP_016851794.1	WP_016851794.1	NA	CbrC family protein		NA	540	179		K09925	uncharacterized protein
A4W92_RS03925	631.127	-0.368714	0.134976	-2.73171	0.0063007	0.049976	NA	631.127	0.0356269	0.133386	0.267097	0.789394	0.910717	NA	631.127	0.0474504	0.133787	0.35467	0.722837	0.801923	NA	CDS	with_protein	GCF_001618925.1	Primary Assembly	chromosome	NA	NZ_CP015117.1	842665	843813	-	WP_003103930.1	WP_003103930.1	NA	acyl-CoA dehydrogenase family protein		NA	1149	382		K00249	acyl-CoA dehydrogenase [EC:1.3.8.7]
A4W92_RS03930	1993.85	-0.02998	0.0908288	-0.330072	0.741345	0.869697	NA	1993.85	-0.163318	0.0908458	-1.79775	0.0722174	0.286108	NA	1993.85	-0.379263	0.0914034	-4.14933	3.33448e-05	0.000168099	NA	CDS	with_protein	GCF_001618925.1	Primary Assembly	chromosome	NA	NZ_CP015117.1	843936	844532	-	WP_003087237.1	WP_003087237.1	NA	recombination mediator RecR	recR	NA	597	198		K06187	recombination protein RecR
A4W92_RS03935	3302.62	0.311718	0.0844431	3.69145	0.000222977	0.00477012	NA	3302.62	0.0996793	0.0845159	1.17941	0.238233	0.530401	NA	3302.62	0.0052618	0.0847509	0.0620854	0.950495	0.966223	NA	CDS	with_protein	GCF_001618925.1	Primary Assembly	chromosome	NA	NZ_CP015117.1	844611	844937	-	WP_003087236.1	WP_003087236.1	NA	YbaB/EbfC family nucleoid-associated protein		NA	327	108		K09747	nucleoid-associated protein EbfC
A4W92_RS03940	7650.54	-0.0490495	0.0717221	-0.683883	0.494049	0.712754	NA	7650.54	-0.0287021	0.0716582	-0.400542	0.688757	0.865625	NA	7650.54	0.0647248	0.0716901	0.902841	0.36661	0.494737	NA	CDS	with_protein	GCF_001618925.1	Primary Assembly	chromosome	NA	NZ_CP015117.1	844983	847028	-	WP_063174106.1	WP_063174106.1	NA	DNA polymerase III subunit gamma/tau	dnaX	NA	2046	681		K02343	DNA polymerase III subunit gamma/tau [EC:2.7.7.7]
A4W92_RS03945	386.005	0.242089	0.120957	2.00145	0.0453439	0.175232	NA	386.005	-0.0598137	0.121864	-0.490822	0.623552	0.831065	NA	386.005	-0.164522	0.123298	-1.33435	0.18209	0.290121	NA	CDS	with_protein	GCF_001618925.1	Primary Assembly	chromosome	NA	NZ_CP015117.1	847065	847931	+	WP_003122917.1	WP_003122917.1	NA	ABC transporter substrate-binding protein		NA	867	288		NA	NA
A4W92_RS03950	8.40881	1.31197	0.680037	1.92927	0.0536977	NA	NA	8.40881	0.867686	0.69118	1.25537	0.209345	NA	NA	8.40881	0.622955	0.707456	0.880556	0.378558	NA	NA	ncRNA	SRP_RNA	GCF_001618925.1	Primary Assembly	chromosome	NA	NZ_CP015117.1	847978	848074	-			NA	signal recognition particle sRNA small type	ffs	NA	97	NA		NA	NA
A4W92_RS03955	564.866	0.0310251	0.121478	0.255396	0.798417	0.900733	NA	564.866	0.0280237	0.121101	0.231407	0.816998	0.922419	NA	564.866	-0.217726	0.122583	-1.77615	0.0757085	0.144688	NA	CDS	with_protein	GCF_001618925.1	Primary Assembly	chromosome	NA	NZ_CP015117.1	848185	848562	-	WP_003083354.1	WP_003083354.1	NA	hypothetical protein		NA	378	125		NA	NA
A4W92_RS03960	3073.66	-0.21339	0.098816	-2.15947	0.0308138	0.136823	NA	3073.66	-0.0451381	0.0985813	-0.457877	0.647041	0.845108	NA	3073.66	-0.133861	0.0987848	-1.35508	0.175392	0.282329	NA	CDS	with_protein	GCF_001618925.1	Primary Assembly	chromosome	NA	NZ_CP015117.1	848608	850992	-	WP_003114675.1	WP_003114675.1	NA	NAD-dependent DNA ligase LigA	ligA	NA	2385	794		K01972	DNA ligase (NAD+) [EC:6.5.1.2]
A4W92_RS03965	8957.35	0.176735	0.155073	1.13969	0.254415	0.498674	NA	8957.35	0.500812	0.154988	3.2313	0.00123229	0.0226215	NA	8957.35	0.980047	0.154943	6.32522	2.52872e-10	3.42807e-09	NA	CDS	with_protein	GCF_001618925.1	Primary Assembly	chromosome	NA	NZ_CP015117.1	851083	851952	-	WP_003083352.1	WP_003083352.1	NA	cell division protein ZipA	zipA	NA	870	289		K03528	cell division protein ZipA
A4W92_RS03970	8028.43	-0.0395003	0.0842813	-0.468672	0.639304	0.810696	NA	8028.43	-0.0483024	0.0842427	-0.573372	0.566393	0.802029	NA	8028.43	-0.384909	0.0844386	-4.55845	5.15316e-06	3.02876e-05	NA	CDS	with_protein	GCF_001618925.1	Primary Assembly	chromosome	NA	NZ_CP015117.1	852117	855605	-	WP_016851797.1	WP_016851797.1	NA	chromosome segregation protein SMC	smc	NA	3489	1162		K03529	chromosome segregation protein
A4W92_RS03975	2795.7	-0.116065	0.086372	-1.34378	0.179019	0.406992	NA	2795.7	-0.0336865	0.0861647	-0.390955	0.695831	0.869436	NA	2795.7	0.00520741	0.0862897	0.0603479	0.951879	0.967076	NA	CDS	with_protein	GCF_001618925.1	Primary Assembly	chromosome	NA	NZ_CP015117.1	855631	856290	-	WP_003083350.1	WP_003083350.1	NA	GntR family transcriptional regulator		NA	660	219		NA	NA
A4W92_RS03980	214.874	0.242803	0.135311	1.7944	0.0727497	0.234285	NA	214.874	0.173743	0.134996	1.28702	0.198087	0.484168	NA	214.874	0.463532	0.133893	3.46196	0.00053625	0.00206258	NA	CDS	with_protein	GCF_001618925.1	Primary Assembly	chromosome	NA	NZ_CP015117.1	856471	857604	+	WP_016851798.1	WP_016851798.1	NA	alkane 1-monooxygenase AlkB2	alkB2	NA	1134	377		K00496	alkane 1-monooxygenase [EC:1.14.15.3]
A4W92_RS03985	1037.39	0.288355	0.125663	2.29466	0.0217528	0.110014	NA	1037.39	0.342293	0.125329	2.73115	0.00631134	0.0687829	NA	1037.39	0.784218	0.12487	6.28027	3.37986e-10	4.46543e-09	NA	CDS	with_protein	GCF_001618925.1	Primary Assembly	chromosome	NA	NZ_CP015117.1	857825	859279	+	WP_003083347.1	WP_003083347.1	NA	xanthine dehydrogenase small subunit	xdhA	NA	1455	484		K13481	xanthine dehydrogenase small subunit [EC:1.17.1.4]
A4W92_RS03990	1277.51	0.248891	0.174136	1.42928	0.152922	0.369666	NA	1277.51	-0.0715849	0.17435	-0.410581	0.68138	0.862075	NA	1277.51	0.154806	0.174282	0.888247	0.374408	0.501569	NA	CDS	with_protein	GCF_001618925.1	Primary Assembly	chromosome	NA	NZ_CP015117.1	859272	861671	+	WP_003122919.1	WP_003122919.1	NA	xanthine dehydrogenase molybdopterin binding subunit	xdhB	NA	2400	799		K13482	xanthine dehydrogenase large subunit [EC:1.17.1.4]
A4W92_RS03995	476.098	0.157187	0.119364	1.31687	0.187881	0.418373	NA	476.098	0.0302234	0.119412	0.253101	0.80019	0.916023	NA	476.098	-0.105901	0.120702	-0.877378	0.380281	0.507259	NA	CDS	with_protein	GCF_001618925.1	Primary Assembly	chromosome	NA	NZ_CP015117.1	861698	862537	+	WP_003083344.1	WP_003083344.1	NA	xanthine dehydrogenase accessory protein XdhC	xdhC	NA	840	279		K07402	xanthine dehydrogenase accessory factor
A4W92_RS04000	713.07	-0.14204	0.12863	-1.10426	0.269481	0.514625	NA	713.07	-0.254549	0.128614	-1.97917	0.0477973	0.225278	NA	713.07	-0.300381	0.129203	-2.32488	0.0200785	0.047918	NA	CDS	with_protein	GCF_001618925.1	Primary Assembly	chromosome	NA	NZ_CP015117.1	862607	863911	+	WP_003083342.1	WP_003083342.1	NA	guanine deaminase	guaD	NA	1305	434		K01487	guanine deaminase [EC:3.5.4.3]
A4W92_RS04005	97.5543	0.0910134	0.178846	0.508891	0.610828	0.792991	NA	97.5543	-0.117118	0.180317	-0.64951	0.516009	0.770461	NA	97.5543	0.219759	0.177655	1.237	0.216088	0.331414	NA	CDS	without_protein	GCF_001618925.1	Primary Assembly	chromosome	NA	NZ_CP015117.1	864389	864592	-			NA	GNAT family N-acetyltransferase		NA	204	NA	partial;pseudo	NA	NA
A4W92_RS04010	61.9972	0.345019	0.273056	1.26355	0.206392	0.442639	NA	61.9972	0.257714	0.272741	0.944904	0.344708	0.637772	NA	61.9972	0.529598	0.271132	1.95329	0.0507855	0.103972	NA	CDS	without_protein	GCF_001618925.1	Primary Assembly	chromosome	NA	NZ_CP015117.1	864771	864956	+			NA	hypothetical protein		NA	186	NA	partial;pseudo	NA	NA
A4W92_RS04015	470.415	0.219024	0.116371	1.88212	0.0598193	0.209298	NA	470.415	-0.0868011	0.117173	-0.740797	0.458817	0.728682	NA	470.415	-0.0804154	0.117868	-0.682247	0.495083	0.614151	NA	CDS	with_protein	GCF_001618925.1	Primary Assembly	chromosome	NA	NZ_CP015117.1	864884	865411	-	WP_063174108.1	WP_063174108.1	NA	GNAT family N-acetyltransferase		NA	528	175		K03825	L-phenylalanine/L-methionine N-acetyltransferase [EC:2.3.1.53 2.3.1.-]
A4W92_RS04020	1693.54	0.396642	0.101931	3.89128	9.97167e-05	0.00267849	NA	1693.54	0.129972	0.102114	1.27281	0.203085	0.489534	NA	1693.54	-0.109013	0.102722	-1.06124	0.288579	0.414272	NA	CDS	with_protein	GCF_001618925.1	Primary Assembly	chromosome	NA	NZ_CP015117.1	865547	867280	+	WP_003082886.1	WP_003082886.1	NA	bifunctional isocitrate dehydrogenase kinase/phosphatase	aceK	NA	1734	577		K00906	isocitrate dehydrogenase kinase/phosphatase [EC:2.7.11.5 3.1.3.-]
A4W92_RS04025	4724.04	0.196236	0.193434	1.01449	0.310351	0.55978	NA	4724.04	-0.113536	0.193479	-0.586809	0.557332	0.797325	NA	4724.04	-0.453037	0.193637	-2.33963	0.0193031	0.0463333	NA	CDS	with_protein	GCF_001618925.1	Primary Assembly	chromosome	NA	NZ_CP015117.1	867611	869305	+	WP_025986377.1	WP_025986377.1	NA	DUF262 domain-containing protein		NA	1695	564		NA	NA
A4W92_RS04030	203.034	0.132517	0.19449	0.681356	0.495646	0.714288	NA	203.034	0.45751	0.191398	2.39036	0.0168321	0.125591	NA	203.034	1.13568	0.188726	6.0176	1.77026e-09	2.09475e-08	Significant	CDS	with_protein	GCF_001618925.1	Primary Assembly	chromosome	NA	NZ_CP015117.1	873913	874278	-	WP_016851801.1	WP_016851801.1	NA	Arm DNA-binding domain-containing protein		NA	366	121		NA	NA
A4W92_RS04035	908.973	-0.0722032	0.13327	-0.541782	0.587969	0.778844	NA	908.973	0.0366739	0.132798	0.276162	0.782424	0.908414	NA	908.973	0.193155	0.132812	1.45435	0.14585	0.245418	NA	CDS	with_protein	GCF_001618925.1	Primary Assembly	chromosome	NA	NZ_CP015117.1	874478	875620	-	WP_003112396.1	WP_003112396.1	NA	4-phosphoerythronate dehydrogenase PdxB	pdxB	NA	1143	380		K03473	erythronate-4-phosphate dehydrogenase [EC:1.1.1.290]
A4W92_RS04040	273.067	-0.15271	0.150711	-1.01326	0.310935	0.560319	NA	273.067	0.196738	0.147521	1.33363	0.182326	0.464787	NA	273.067	0.817984	0.145139	5.63588	1.74167e-08	1.7104e-07	NA	CDS	with_protein	GCF_001618925.1	Primary Assembly	chromosome	NA	NZ_CP015117.1	875835	876341	-	WP_003086962.1	WP_003086962.1	NA	helix-turn-helix transcriptional regulator		NA	507	168		NA	NA
A4W92_RS04045	293.12	0.108598	0.137989	0.787005	0.431279	0.667932	NA	293.12	0.0601936	0.137582	0.437511	0.661741	0.854143	NA	293.12	0.646134	0.135193	4.77934	1.75867e-06	1.14479e-05	NA	CDS	with_protein	GCF_001618925.1	Primary Assembly	chromosome	NA	NZ_CP015117.1	876450	877718	+	WP_016851802.1	WP_016851802.1	NA	beta-ketoacyl-ACP synthase II	fabF	NA	1269	422		K09458	3-oxoacyl-[acyl-carrier-protein] synthase II [EC:2.3.1.179]
A4W92_RS04050	3029.54	-0.141846	0.139536	-1.01655	0.309366	0.558837	NA	3029.54	-0.0786366	0.139429	-0.563991	0.57276	0.807005	NA	3029.54	-0.147527	0.139567	-1.05703	0.290497	0.416255	NA	CDS	with_protein	GCF_001618925.1	Primary Assembly	chromosome	NA	NZ_CP015117.1	878274	879563	+	WP_016851804.1	WP_016851804.1	NA	reverse transcriptase/maturase family protein		NA	1290	429		K00986	RNA-directed DNA polymerase [EC:2.7.7.49]
A4W92_RS04055	317.76	-0.114431	0.135584	-0.843986	0.398677	0.641783	NA	317.76	-0.0622729	0.134682	-0.46237	0.643816	0.843877	NA	317.76	-0.268667	0.13678	-1.96422	0.0495042	0.101817	NA	CDS	with_protein	GCF_001618925.1	Primary Assembly	chromosome	NA	NZ_CP015117.1	879747	880583	+	WP_003140336.1	WP_003140336.1	NA	PhzF family phenazine biosynthesis protein		NA	837	278		K06998	trans-2,3-dihydro-3-hydroxyanthranilate isomerase [EC:5.3.3.17]
A4W92_RS04060	2059.2	0.0741921	0.203874	0.363911	0.715925	0.854637	NA	2059.2	-0.0550316	0.203878	-0.269924	0.787219	0.909864	NA	2059.2	0.728551	0.203545	3.57931	0.0003445	0.001386	NA	CDS	with_protein	GCF_001618925.1	Primary Assembly	chromosome	NA	NZ_CP015117.1	880744	883185	-	WP_016851805.1	WP_016851805.1	NA	TonB-dependent receptor		NA	2442	813		K02014	iron complex outermembrane recepter protein
A4W92_RS04065	743.403	-0.172767	0.163651	-1.0557	0.291104	0.540016	NA	743.403	0.0804815	0.16286	0.494177	0.621182	0.830189	NA	743.403	0.275043	0.162805	1.6894	0.0911427	0.168855	NA	CDS	with_protein	GCF_001618925.1	Primary Assembly	chromosome	NA	NZ_CP015117.1	883263	884105	-	WP_003118651.1	WP_003118651.1	NA	FecR family protein		NA	843	280		K07165	transmembrane sensor
A4W92_RS04070	813.084	-0.232031	0.150996	-1.53667	0.124374	0.32604	NA	813.084	-0.0657023	0.150385	-0.436895	0.662188	0.854169	NA	813.084	0.181667	0.150229	1.20927	0.226559	0.343752	NA	CDS	with_protein	GCF_001618925.1	Primary Assembly	chromosome	NA	NZ_CP015117.1	884102	884626	-	WP_003086922.1	WP_003086922.1	NA	RNA polymerase sigma factor		NA	525	174		K03088	RNA polymerase sigma-70 factor, ECF subfamily
A4W92_RS04075	93.7987	0.138229	0.191072	0.723435	0.469413	0.69324	NA	93.7987	0.101412	0.190197	0.533194	0.593899	0.817172	NA	93.7987	-0.00629679	0.193563	-0.032531	0.974049	0.981499	NA	CDS	with_protein	GCF_001618925.1	Primary Assembly	chromosome	NA	NZ_CP015117.1	884855	885178	-	WP_012614325.1	WP_012614325.1	NA	hypothetical protein		NA	324	107		NA	NA
A4W92_RS04080	961.628	-0.311547	0.17808	-1.74947	0.0802091	0.249197	NA	961.628	-0.000912223	0.177427	-0.0051414	0.995898	0.999003	NA	961.628	0.0739049	0.177549	0.41625	0.677227	0.766418	NA	CDS	with_protein	GCF_001618925.1	Primary Assembly	chromosome	NA	NZ_CP015117.1	885592	887025	+	WP_003123004.1	WP_003123004.1	NA	proton-coupled multidrug efflux MATE transporter PmpM	pmpM	NA	1434	477		K03327	multidrug resistance protein, MATE family
A4W92_RS04085	525.634	-0.20588	0.132732	-1.5511	0.120877	0.32117	NA	525.634	0.122839	0.130982	0.937831	0.348331	0.641177	NA	525.634	0.570604	0.130097	4.38598	1.15467e-05	6.3329e-05	NA	CDS	with_protein	GCF_001618925.1	Primary Assembly	chromosome	NA	NZ_CP015117.1	887008	887901	-	WP_003086919.1	WP_003086919.1	NA	threonine/homoserine exporter RhtA	rhtA	NA	894	297		K11939	inner membrane transporter RhtA
A4W92_RS04090	373.639	-0.240855	0.156762	-1.53644	0.124432	0.326048	NA	373.639	0.0701115	0.15478	0.452975	0.650567	0.848087	NA	373.639	0.454129	0.153945	2.94994	0.00317838	0.00982667	NA	CDS	with_protein	GCF_001618925.1	Primary Assembly	chromosome	NA	NZ_CP015117.1	887900	888550	+	WP_003133347.1	WP_003133347.1	NA	XRE family transcriptional regulator		NA	651	216		K23779	XRE family transcriptional regulator, regulator of sulfur utilization
A4W92_RS04095	208.002	-0.0846317	0.147776	-0.572701	0.566847	0.763529	NA	208.002	-0.074456	0.146797	-0.507204	0.612012	0.826223	NA	208.002	0.163543	0.146128	1.11918	0.263063	0.385899	NA	CDS	with_protein	GCF_001618925.1	Primary Assembly	chromosome	NA	NZ_CP015117.1	888588	888986	+	WP_016851806.1	WP_016851806.1	NA	VOC family protein		NA	399	132		K04750	PhnB protein
A4W92_RS04100	274.781	0.0187827	0.131415	0.142927	0.886348	0.951474	NA	274.781	0.0385627	0.1305	0.2955	0.767612	0.901173	NA	274.781	0.433055	0.128975	3.35767	0.000786026	0.00289013	NA	CDS	with_protein	GCF_001618925.1	Primary Assembly	chromosome	NA	NZ_CP015117.1	889002	889478	-	WP_003086914.1	WP_003086914.1	NA	YbaK/EbsC family protein		NA	477	158		NA	NA
A4W92_RS04105	63.9681	-0.0812259	0.207427	-0.391588	0.695363	0.846681	NA	63.9681	0.068755	0.202803	0.339023	0.734592	0.887814	NA	63.9681	0.132213	0.204099	0.647791	0.51712	0.633424	NA	CDS	with_protein	GCF_001618925.1	Primary Assembly	chromosome	NA	NZ_CP015117.1	889547	890653	-	WP_016851807.1	WP_016851807.1	NA	exo-alpha-sialidase		NA	1107	368		NA	NA
A4W92_RS04110	20.7344	0.37233	0.430521	0.864837	0.387128	NA	NA	20.7344	0.603281	0.421572	1.43103	0.152422	0.422445	NA	20.7344	0.76074	0.421328	1.80557	0.0709849	0.137398	NA	CDS	with_protein	GCF_001618925.1	Primary Assembly	chromosome	NA	NZ_CP015117.1	890676	891056	-	WP_016851808.1	WP_016851808.1	NA	MoaD/ThiS family protein		NA	381	126		K03636	sulfur-carrier protein
A4W92_RS04115	105.982	0.111621	0.196151	0.569055	0.569319	0.765825	NA	105.982	0.348667	0.192182	1.81425	0.0696388	0.280067	NA	105.982	0.421808	0.192981	2.18574	0.0288344	0.0648436	NA	CDS	with_protein	GCF_001618925.1	Primary Assembly	chromosome	NA	NZ_CP015117.1	891203	891628	+	WP_003086910.1	WP_003086910.1	NA	YciI family protein		NA	426	141		NA	NA
A4W92_RS04120	110.131	0.00875946	0.211906	0.0413365	0.967028	0.988736	NA	110.131	0.1491	0.209093	0.71308	0.475797	0.739711	NA	110.131	0.606542	0.206221	2.94122	0.00326921	0.0100477	NA	CDS	with_protein	GCF_001618925.1	Primary Assembly	chromosome	NA	NZ_CP015117.1	891665	892078	+	WP_016851809.1	WP_016851809.1	NA	VOC family protein		NA	414	137		K04750	PhnB protein
A4W92_RS04125	16.6191	0.454996	0.399918	1.13772	0.255236	NA	NA	16.6191	0.0914394	0.408319	0.223941	0.822803	NA	NA	16.6191	-0.0779172	0.419927	-0.185549	0.852798	0.900601	NA	CDS	with_protein	GCF_001618925.1	Primary Assembly	chromosome	NA	NZ_CP015117.1	892248	893459	+	WP_003145238.1	WP_003145238.1	NA	MFS transporter		NA	1212	403		NA	NA
A4W92_RS04130	76.7869	-0.337558	0.217957	-1.54874	0.121445	0.322025	NA	76.7869	-0.137776	0.213447	-0.64548	0.518616	0.772117	NA	76.7869	-0.318601	0.218277	-1.45962	0.144396	0.243563	NA	CDS	with_protein	GCF_001618925.1	Primary Assembly	chromosome	NA	NZ_CP015117.1	893467	894690	-	WP_063174109.1	WP_063174109.1	NA	RNA polymerase sigma factor		NA	1224	407		K03088	RNA polymerase sigma-70 factor, ECF subfamily
A4W92_RS04135	140.459	0.0221222	0.170786	0.129532	0.896937	0.957214	NA	140.459	0.162767	0.168258	0.967364	0.333362	0.627862	NA	140.459	0.302782	0.168343	1.79861	0.0720811	0.138988	NA	CDS	with_protein	GCF_001618925.1	Primary Assembly	chromosome	NA	NZ_CP015117.1	894708	895457	-	WP_003107663.1	WP_003107663.1	NA	thioredoxin family protein		NA	750	249		NA	NA
A4W92_RS04140	56.0447	-0.179436	0.229281	-0.782602	0.433861	0.669516	NA	56.0447	0.285322	0.217612	1.31115	0.189807	0.473767	NA	56.0447	0.53889	0.215697	2.49836	0.0124768	0.0319529	NA	CDS	with_protein	GCF_001618925.1	Primary Assembly	chromosome	NA	NZ_CP015117.1	895632	895982	-	WP_003082795.1	WP_003082795.1	NA	YciI family protein		NA	351	116		NA	NA
A4W92_RS04150	25.9554	0.878801	0.337439	2.60433	0.00920548	0.0632952	NA	25.9554	0.471424	0.346325	1.36122	0.173445	0.453241	NA	25.9554	1.41164	0.32632	4.32594	1.51883e-05	8.1862e-05	Significant	CDS	with_protein	GCF_001618925.1	Primary Assembly	chromosome	NA	NZ_CP015117.1	896938	897630	+	WP_003082787.1	WP_003082787.1	NA	LuxR C-terminal-related transcriptional regulator		NA	693	230		NA	NA
A4W92_RS04155	53.0748	0.198449	0.241	0.82344	0.410258	0.65043	NA	53.0748	-0.00859228	0.243012	-0.0353574	0.971795	0.989177	NA	53.0748	0.420343	0.237769	1.76786	0.0770837	0.147046	NA	CDS	with_protein	GCF_001618925.1	Primary Assembly	chromosome	NA	NZ_CP015117.1	897714	899261	+	WP_024929022.1	WP_024929022.1	NA	lysine decarboxylase		NA	1548	515		NA	NA
A4W92_RS04160	106.649	0.182012	0.172986	1.05218	0.292718	0.541241	NA	106.649	-0.0437074	0.174465	-0.250523	0.802183	0.916417	NA	106.649	-0.1112	0.177303	-0.627175	0.530544	0.645304	NA	CDS	with_protein	GCF_001618925.1	Primary Assembly	chromosome	NA	NZ_CP015117.1	899272	900861	-	WP_016253675.1	WP_016253675.1	NA	RimK family alpha-L-glutamate ligase		NA	1590	529		NA	NA
A4W92_RS04165	184.747	-0.0477663	0.1486	-0.321443	0.747875	0.871848	NA	184.747	-0.0616848	0.147763	-0.417457	0.676344	0.85992	NA	184.747	0.0548809	0.148041	0.370714	0.710851	0.793567	NA	CDS	with_protein	GCF_001618925.1	Primary Assembly	chromosome	NA	NZ_CP015117.1	901045	901839	-	WP_003082773.1	WP_003082773.1	NA	SDR family oxidoreductase		NA	795	264		NA	NA
A4W92_RS04170	27.1558	-0.630606	0.353059	-1.78612	0.0740799	0.237293	NA	27.1558	-0.657447	0.350708	-1.87463	0.060844	0.259553	NA	27.1558	-0.108446	0.339837	-0.319112	0.749642	0.823849	NA	CDS	with_protein	GCF_001618925.1	Primary Assembly	chromosome	NA	NZ_CP015117.1	901935	902393	-	WP_003082771.1	WP_003082771.1	NA	palmitoyltransferase PagP	pagP	NA	459	152		NA	NA
A4W92_RS04175	8274	0.322511	0.130999	2.46193	0.0138191	0.0826937	NA	8274	-0.182552	0.131083	-1.39265	0.163726	0.439744	NA	8274	0.00408914	0.131078	0.0311962	0.975113	0.981934	NA	CDS	with_protein	GCF_001618925.1	Primary Assembly	chromosome	NA	NZ_CP015117.1	902845	903753	+	WP_003082770.1	WP_003082770.1	NA	glutamate/aspartate ABC transporter substrate-binding protein		NA	909	302		K02030	polar amino acid transport system substrate-binding protein
A4W92_RS04175	8274	0.322511	0.130999	2.46193	0.0138191	0.0826937	NA	8274	-0.182552	0.131083	-1.39265	0.163726	0.439744	NA	8274	0.00408914	0.131078	0.0311962	0.975113	0.981934	NA	CDS	with_protein	GCF_001618925.1	Primary Assembly	chromosome	NA	NZ_CP015117.1	902845	903753	+	WP_003082770.1	WP_003082770.1	NA	glutamate/aspartate ABC transporter substrate-binding protein		NA	909	302		K10001	glutamate/aspartate transport system substrate-binding protein
A4W92_RS04180	1439.52	0.383236	0.155572	2.46341	0.0137624	0.0824815	NA	1439.52	-0.185693	0.156032	-1.19009	0.23401	0.526114	NA	1439.52	-0.104218	0.156136	-0.667484	0.504463	0.622567	NA	CDS	with_protein	GCF_001618925.1	Primary Assembly	chromosome	NA	NZ_CP015117.1	903956	904702	+	WP_003082767.1	WP_003082767.1	NA	amino acid ABC transporter permease		NA	747	248		K10003	glutamate/aspartate transport system permease protein
A4W92_RS04180	1439.52	0.383236	0.155572	2.46341	0.0137624	0.0824815	NA	1439.52	-0.185693	0.156032	-1.19009	0.23401	0.526114	NA	1439.52	-0.104218	0.156136	-0.667484	0.504463	0.622567	NA	CDS	with_protein	GCF_001618925.1	Primary Assembly	chromosome	NA	NZ_CP015117.1	903956	904702	+	WP_003082767.1	WP_003082767.1	NA	amino acid ABC transporter permease		NA	747	248		K02029	polar amino acid transport system permease protein
A4W92_RS04185	1489.34	0.500746	0.173671	2.88331	0.00393517	0.0365767	NA	1489.34	-0.145791	0.17412	-0.837302	0.402423	0.684779	NA	1489.34	-0.241102	0.174412	-1.38236	0.16686	0.271823	NA	CDS	with_protein	GCF_001618925.1	Primary Assembly	chromosome	NA	NZ_CP015117.1	904699	905367	+	WP_003082765.1	WP_003082765.1	NA	amino acid ABC transporter permease		NA	669	222		K02029	polar amino acid transport system permease protein
A4W92_RS04185	1489.34	0.500746	0.173671	2.88331	0.00393517	0.0365767	NA	1489.34	-0.145791	0.17412	-0.837302	0.402423	0.684779	NA	1489.34	-0.241102	0.174412	-1.38236	0.16686	0.271823	NA	CDS	with_protein	GCF_001618925.1	Primary Assembly	chromosome	NA	NZ_CP015117.1	904699	905367	+	WP_003082765.1	WP_003082765.1	NA	amino acid ABC transporter permease		NA	669	222		K10002	glutamate/aspartate transport system permease protein
A4W92_RS04190	3155.07	0.473555	0.176799	2.67849	0.00739547	0.0549614	NA	3155.07	-0.138893	0.177001	-0.784699	0.43263	0.709786	NA	3155.07	-0.00208226	0.177016	-0.0117631	0.990615	0.993078	NA	CDS	with_protein	GCF_001618925.1	Primary Assembly	chromosome	NA	NZ_CP015117.1	905364	906098	+	WP_003082761.1	WP_003082761.1	NA	amino acid ABC transporter ATP-binding protein		NA	735	244		K10004	glutamate/aspartate transport system ATP-binding protein [EC:7.4.2.1]
A4W92_RS04190	3155.07	0.473555	0.176799	2.67849	0.00739547	0.0549614	NA	3155.07	-0.138893	0.177001	-0.784699	0.43263	0.709786	NA	3155.07	-0.00208226	0.177016	-0.0117631	0.990615	0.993078	NA	CDS	with_protein	GCF_001618925.1	Primary Assembly	chromosome	NA	NZ_CP015117.1	905364	906098	+	WP_003082761.1	WP_003082761.1	NA	amino acid ABC transporter ATP-binding protein		NA	735	244		K02028	polar amino acid transport system ATP-binding protein [EC:7.4.2.1]
A4W92_RS04195	2111.85	0.371071	0.173467	2.13915	0.0324235	0.141335	NA	2111.85	-0.346355	0.173837	-1.99241	0.0463264	0.222461	NA	2111.85	-0.439178	0.174053	-2.52324	0.011628	0.0300631	NA	CDS	with_protein	GCF_001618925.1	Primary Assembly	chromosome	NA	NZ_CP015117.1	906176	907849	+	WP_003086881.1	WP_003086881.1	NA	gamma-glutamyltransferase	ggt	NA	1674	557		K00681	gamma-glutamyltranspeptidase / glutathione hydrolase [EC:2.3.2.2 3.4.19.13]
A4W92_RS04200	6272.45	0.272382	0.19726	1.38083	0.167332	0.389031	NA	6272.45	-0.476683	0.197377	-2.41508	0.0157316	0.120359	NA	6272.45	-0.621281	0.197458	-3.1464	0.00165296	0.00552699	NA	CDS	with_protein	GCF_001618925.1	Primary Assembly	chromosome	NA	NZ_CP015117.1	907935	909023	+	WP_003104093.1	WP_003104093.1	NA	asparaginase		NA	1089	362		K01424	L-asparaginase [EC:3.5.1.1]
A4W92_RS04200	6272.45	0.272382	0.19726	1.38083	0.167332	0.389031	NA	6272.45	-0.476683	0.197377	-2.41508	0.0157316	0.120359	NA	6272.45	-0.621281	0.197458	-3.1464	0.00165296	0.00552699	NA	CDS	with_protein	GCF_001618925.1	Primary Assembly	chromosome	NA	NZ_CP015117.1	907935	909023	+	WP_003104093.1	WP_003104093.1	NA	asparaginase		NA	1089	362		K05597	glutamin-(asparagin-)ase [EC:3.5.1.38]
A4W92_RS04205	1738.9	0.0692878	0.129654	0.534404	0.593062	0.781434	NA	1738.9	-0.480363	0.130096	-3.69239	0.000222158	0.00628243	NA	1738.9	-0.754463	0.130704	-5.7723	7.81981e-09	8.18194e-08	NA	CDS	with_protein	GCF_001618925.1	Primary Assembly	chromosome	NA	NZ_CP015117.1	909119	911020	+	WP_003115580.1	WP_003115580.1	NA	sensor histidine kinase		NA	1902	633		K10125	two-component system, NtrC family, C4-dicarboxylate transport sensor histidine kinase DctB [EC:2.7.13.3]
A4W92_RS04205	1738.9	0.0692878	0.129654	0.534404	0.593062	0.781434	NA	1738.9	-0.480363	0.130096	-3.69239	0.000222158	0.00628243	NA	1738.9	-0.754463	0.130704	-5.7723	7.81981e-09	8.18194e-08	NA	CDS	with_protein	GCF_001618925.1	Primary Assembly	chromosome	NA	NZ_CP015117.1	909119	911020	+	WP_003115580.1	WP_003115580.1	NA	sensor histidine kinase		NA	1902	633		K17060	two-component system, sensor histidine kinase AauS [EC:2.7.13.3]
A4W92_RS04210	508.052	0.148137	0.114046	1.29891	0.193973	0.427169	NA	508.052	-0.354032	0.115518	-3.06472	0.00217872	0.0343261	NA	508.052	-0.8186	0.118787	-6.89134	5.52683e-12	9.65416e-11	NA	CDS	with_protein	GCF_001618925.1	Primary Assembly	chromosome	NA	NZ_CP015117.1	911065	912342	+	WP_003082756.1	WP_003082756.1	NA	sigma-54 dependent transcriptional regulator		NA	1278	425		K17061	two-component system, response regulator AauR
A4W92_RS04210	508.052	0.148137	0.114046	1.29891	0.193973	0.427169	NA	508.052	-0.354032	0.115518	-3.06472	0.00217872	0.0343261	NA	508.052	-0.8186	0.118787	-6.89134	5.52683e-12	9.65416e-11	NA	CDS	with_protein	GCF_001618925.1	Primary Assembly	chromosome	NA	NZ_CP015117.1	911065	912342	+	WP_003082756.1	WP_003082756.1	NA	sigma-54 dependent transcriptional regulator		NA	1278	425		K10126	two-component system, NtrC family, C4-dicarboxylate transport response regulator DctD
A4W92_RS04215	46.8229	0.102676	0.248205	0.413676	0.679112	0.837012	NA	46.8229	0.298817	0.242198	1.23377	0.21729	0.506401	NA	46.8229	0.257247	0.245706	1.04697	0.295112	0.421222	NA	CDS	with_protein	GCF_001618925.1	Primary Assembly	chromosome	NA	NZ_CP015117.1	912650	913762	+	WP_016851811.1	WP_016851811.1	NA	alkene reductase		NA	1113	370		K10680	N-ethylmaleimide reductase [EC:1.-.-.-]
A4W92_RS04220	1982.71	0.36477	0.185844	1.96278	0.0496722	0.186079	NA	1982.71	0.118293	0.185924	0.636247	0.524615	0.776883	NA	1982.71	0.393154	0.185854	2.11539	0.0343966	0.0749205	NA	CDS	with_protein	GCF_001618925.1	Primary Assembly	chromosome	NA	NZ_CP015117.1	913957	914163	+	WP_003082754.1	WP_003082754.1	NA	hypothetical protein		NA	207	68		NA	NA
A4W92_RS04225	463.929	0.130214	0.102572	1.26949	0.204268	0.439972	NA	463.929	-0.0456941	0.102867	-0.444206	0.656893	0.852	NA	463.929	-0.430635	0.105861	-4.06791	4.7436e-05	0.000229845	NA	CDS	with_protein	GCF_001618925.1	Primary Assembly	chromosome	NA	NZ_CP015117.1	914169	914792	-	WP_015648442.1	WP_015648442.1	NA	class I SAM-dependent methyltransferase		NA	624	207		NA	NA
A4W92_RS04230	2901.41	-0.39916	0.171609	-2.32599	0.0200193	0.105005	NA	2901.41	0.0993628	0.17122	0.580321	0.561698	0.799295	NA	2901.41	0.854086	0.170979	4.99528	5.87512e-07	4.24534e-06	NA	CDS	with_protein	GCF_001618925.1	Primary Assembly	chromosome	NA	NZ_CP015117.1	915118	916665	+	WP_003082751.1	WP_003082751.1	NA	TerC family protein		NA	1548	515		NA	NA
A4W92_RS04235	167.035	0.324559	0.169767	1.91179	0.0559037	0.201603	NA	167.035	0.111415	0.170575	0.653173	0.513644	0.769539	NA	167.035	0.103019	0.17195	0.599122	0.549092	0.660775	NA	CDS	with_protein	GCF_001618925.1	Primary Assembly	chromosome	NA	NZ_CP015117.1	916721	917500	-	WP_003109252.1	WP_003109252.1	NA	SDR family oxidoreductase		NA	780	259		NA	NA
A4W92_RS04240	22.7216	-0.331956	0.365193	-0.908987	0.363357	NA	NA	22.7216	0.0731552	0.34695	0.210852	0.833003	0.930132	NA	22.7216	0.777191	0.332095	2.34027	0.0192698	0.0462824	NA	CDS	with_protein	GCF_001618925.1	Primary Assembly	chromosome	NA	NZ_CP015117.1	917506	917937	-	WP_004348825.1	WP_004348825.1	NA	heme-binding protein		NA	432	143		K11477	glc operon protein GlcG
A4W92_RS04245	594.071	0.172127	0.13267	1.29741	0.194491	0.427838	NA	594.071	0.0705196	0.132624	0.531727	0.594915	0.817518	NA	594.071	-0.206179	0.134044	-1.53814	0.124013	0.21626	NA	CDS	with_protein	GCF_001618925.1	Primary Assembly	chromosome	NA	NZ_CP015117.1	918022	918930	+	WP_016851812.1	WP_016851812.1	NA	LysR family transcriptional regulator		NA	909	302		NA	NA
A4W92_RS04250	481.406	0.0521664	0.144921	0.359965	0.718873	0.856755	NA	481.406	0.110271	0.144288	0.764242	0.444723	0.71933	NA	481.406	0.419501	0.143808	2.91709	0.0035331	0.0107738	NA	CDS	without_protein	GCF_001618925.1	Primary Assembly	chromosome	NA	NZ_CP015117.1	918893	920862	-			NA	DNA/RNA non-specific endonuclease		NA	1970	NA	pseudo	K01173	endonuclease G, mitochondrial
A4W92_RS04255	845.008	-0.0500018	0.176802	-0.282811	0.777321	0.888071	NA	845.008	0.368057	0.175642	2.09549	0.0361272	0.192051	NA	845.008	1.43014	0.174447	8.19815	2.44119e-16	7.21483e-15	Significant	CDS	with_protein	GCF_001618925.1	Primary Assembly	chromosome	NA	NZ_CP015117.1	920954	922501	-	WP_016851813.1	WP_016851813.1	NA	threonine ammonia-lyase, biosynthetic	ilvA	NA	1548	515		K01754	threonine dehydratase [EC:4.3.1.19]
A4W92_RS04260	464.401	0.28542	0.185279	1.54049	0.123441	0.324589	NA	464.401	0.561303	0.183942	3.05152	0.00227686	0.0352366	NA	464.401	1.48703	0.182182	8.16231	3.28686e-16	9.57798e-15	Significant	CDS	with_protein	GCF_001618925.1	Primary Assembly	chromosome	NA	NZ_CP015117.1	922498	922905	-	WP_003082737.1	WP_003082737.1	NA	SgcJ/EcaC family oxidoreductase		NA	408	135		NA	NA
A4W92_RS04265	560.377	0.58769	0.249145	2.35883	0.0183327	0.0992882	NA	560.377	0.00841269	0.249915	0.0336622	0.973147	0.989344	NA	560.377	0.388957	0.249524	1.5588	0.119044	0.209233	NA	CDS	with_protein	GCF_001618925.1	Primary Assembly	chromosome	NA	NZ_CP015117.1	923171	923683	-	WP_003123080.1	WP_003123080.1	NA	hypothetical protein		NA	513	170		NA	NA
A4W92_RS04270	286.599	0.414008	0.207266	1.99747	0.0457737	0.176551	NA	286.599	0.00314139	0.208464	0.0150692	0.987977	0.996947	NA	286.599	0.476307	0.207197	2.29882	0.0215154	0.0506875	NA	CDS	with_protein	GCF_001618925.1	Primary Assembly	chromosome	NA	NZ_CP015117.1	923743	924075	-	WP_003082731.1	WP_003082731.1	NA	YqjD family protein		NA	333	110		K05594	ElaB protein
A4W92_RS04275	229.49	0.355275	0.165146	2.15128	0.0314539	0.138613	NA	229.49	0.0723651	0.166144	0.435557	0.663158	0.854169	NA	229.49	0.0829905	0.167091	0.496679	0.619415	0.722671	NA	CDS	with_protein	GCF_001618925.1	Primary Assembly	chromosome	NA	NZ_CP015117.1	924204	926402	-	WP_016851814.1	WP_016851814.1	NA	TonB-dependent siderophore receptor		NA	2199	732		K02014	iron complex outermembrane recepter protein
A4W92_RS04275	229.49	0.355275	0.165146	2.15128	0.0314539	0.138613	NA	229.49	0.0723651	0.166144	0.435557	0.663158	0.854169	NA	229.49	0.0829905	0.167091	0.496679	0.619415	0.722671	NA	CDS	with_protein	GCF_001618925.1	Primary Assembly	chromosome	NA	NZ_CP015117.1	924204	926402	-	WP_016851814.1	WP_016851814.1	NA	TonB-dependent siderophore receptor		NA	2199	732		K16090	catecholate siderophore receptor
A4W92_RS04280	408.426	0.107295	0.186708	0.574666	0.565518	0.763243	NA	408.426	-0.0378609	0.18678	-0.202703	0.839367	0.933171	NA	408.426	-0.585763	0.189385	-3.09298	0.00198161	0.00647657	NA	CDS	with_protein	GCF_001618925.1	Primary Assembly	chromosome	NA	NZ_CP015117.1	926641	927531	-	WP_016263743.1	WP_016263743.1	NA	heme o synthase	cyoE	NA	891	296		K02257	heme o synthase [EC:2.5.1.141]
A4W92_RS04285	152.51	-0.17565	0.27583	-0.636807	0.52425	0.735486	NA	152.51	-0.152512	0.275064	-0.55446	0.579264	0.810493	NA	152.51	-0.704857	0.279764	-2.51947	0.0117532	0.0303365	NA	CDS	with_protein	GCF_001618925.1	Primary Assembly	chromosome	NA	NZ_CP015117.1	927542	927877	-	WP_003109258.1	WP_003109258.1	NA	cytochrome o ubiquinol oxidase subunit IV	cyoD	NA	336	111		K02300	cytochrome o ubiquinol oxidase subunit IV
A4W92_RS04290	312.059	-0.0837904	0.213473	-0.392511	0.69468	0.84662	NA	312.059	-0.264045	0.213682	-1.23569	0.216575	0.506401	NA	312.059	-0.626702	0.215902	-2.90271	0.0036995	0.0112154	NA	CDS	with_protein	GCF_001618925.1	Primary Assembly	chromosome	NA	NZ_CP015117.1	927877	928506	-	WP_003086858.1	WP_003086858.1	NA	cytochrome o ubiquinol oxidase subunit III	cyoC	NA	630	209		K02299	cytochrome o ubiquinol oxidase subunit III
A4W92_RS04295	1042.96	0.0684291	0.195865	0.349369	0.726813	0.864154	NA	1042.96	-0.0963838	0.195912	-0.491975	0.622737	0.830633	NA	1042.96	-0.420801	0.196566	-2.14077	0.0322928	0.0713853	NA	CDS	with_protein	GCF_001618925.1	Primary Assembly	chromosome	NA	NZ_CP015117.1	928510	930486	-	WP_003082705.1	WP_003082705.1	NA	cytochrome o ubiquinol oxidase subunit I	cyoB	NA	1977	658		K02298	cytochrome o ubiquinol oxidase subunit I [EC:7.1.1.3]
A4W92_RS04300	526.784	0.0828639	0.178307	0.464727	0.642127	0.811807	NA	526.784	-0.113511	0.178495	-0.635935	0.524819	0.776996	NA	526.784	-0.219817	0.179244	-1.22635	0.220066	0.336109	NA	CDS	with_protein	GCF_001618925.1	Primary Assembly	chromosome	NA	NZ_CP015117.1	930493	931488	-	WP_003086856.1	WP_003086856.1	NA	ubiquinol oxidase subunit II	cyoA	NA	996	331		K02297	cytochrome o ubiquinol oxidase subunit II [EC:7.1.1.3]
A4W92_RS04305	106.96	-0.00177495	0.177269	-0.0100128	0.992011	0.997053	NA	106.96	0.0292432	0.175549	0.166582	0.867699	0.945883	NA	106.96	0.108135	0.176353	0.613173	0.539762	0.653145	NA	CDS	with_protein	GCF_001618925.1	Primary Assembly	chromosome	NA	NZ_CP015117.1	932115	933656	-	WP_016851815.1	WP_016851815.1	NA	MFS transporter		NA	1542	513		K08166	MFS transporter, DHA2 family, methylenomycin A resistance protein
A4W92_RS04310	330.058	0.0367205	0.140364	0.261609	0.793623	0.899159	NA	330.058	0.0830972	0.139503	0.595666	0.551398	0.793418	NA	330.058	0.349342	0.138963	2.51393	0.0119396	0.0307539	NA	CDS	with_protein	GCF_001618925.1	Primary Assembly	chromosome	NA	NZ_CP015117.1	933814	934428	+	WP_003082696.1	WP_003082696.1	NA	TetR/AcrR family transcriptional regulator		NA	615	204		NA	NA
A4W92_RS04315	78.4779	0.550381	0.196248	2.80451	0.00503929	0.0431836	NA	78.4779	0.639569	0.193639	3.3029	0.0009569	0.018992	NA	78.4779	0.350583	0.199885	1.75392	0.0794439	0.150444	NA	CDS	with_protein	GCF_001618925.1	Primary Assembly	chromosome	NA	NZ_CP015117.1	934436	934822	-	WP_016851816.1	WP_016851816.1	NA	DUF4440 domain-containing protein		NA	387	128		NA	NA
A4W92_RS04320	61.9342	-0.004248	0.251309	-0.0169035	0.986514	0.996424	NA	61.9342	0.373557	0.243963	1.53121	0.125719	0.379616	NA	61.9342	0.19676	0.248621	0.791405	0.428708	0.553503	NA	CDS	with_protein	GCF_001618925.1	Primary Assembly	chromosome	NA	NZ_CP015117.1	934836	936194	-	WP_003082692.1	WP_003082692.1	NA	multidrug efflux MFS transporter		NA	1359	452		NA	NA
A4W92_RS04325	344.372	0.221542	0.144817	1.52981	0.126064	0.328722	NA	344.372	0.196724	0.144401	1.36235	0.173087	0.45314	NA	344.372	0.19854	0.145133	1.36799	0.171316	0.276912	NA	CDS	with_protein	GCF_001618925.1	Primary Assembly	chromosome	NA	NZ_CP015117.1	936302	937213	+	WP_016851817.1	WP_016851817.1	NA	LysR family transcriptional regulator		NA	912	303		NA	NA
A4W92_RS04330	230.803	0.161651	0.147629	1.09498	0.273524	0.519305	NA	230.803	0.0340148	0.147729	0.230252	0.817896	0.922472	NA	230.803	-0.280784	0.151253	-1.85639	0.0633979	0.125111	NA	CDS	with_protein	GCF_001618925.1	Primary Assembly	chromosome	NA	NZ_CP015117.1	937264	938091	-	WP_003100114.1	WP_003100114.1	NA	phosphonoacetaldehyde hydrolase		NA	828	275		K05306	phosphonoacetaldehyde hydrolase [EC:3.11.1.1]
A4W92_RS04335	173.654	-0.236688	0.169697	-1.39477	0.163085	0.384759	NA	173.654	-0.243355	0.168825	-1.44146	0.149454	0.41832	NA	173.654	-0.305596	0.170674	-1.79052	0.0733698	0.140953	NA	CDS	with_protein	GCF_001618925.1	Primary Assembly	chromosome	NA	NZ_CP015117.1	938127	939242	-	WP_003086851.1	WP_003086851.1	NA	2-aminoethylphosphonate--pyruvate transaminase	phnW	NA	1116	371		K03430	2-aminoethylphosphonate-pyruvate transaminase [EC:2.6.1.37]
A4W92_RS04340	397.835	0.00906375	0.109411	0.0828416	0.933977	0.974254	NA	397.835	0.203078	0.107609	1.88719	0.0591353	0.255527	NA	397.835	0.58971	0.106436	5.5405	3.01615e-08	2.80308e-07	NA	CDS	with_protein	GCF_001618925.1	Primary Assembly	chromosome	NA	NZ_CP015117.1	939410	940270	+	WP_016561695.1	WP_016561695.1	NA	LysR substrate-binding domain-containing protein		NA	861	286		NA	NA
A4W92_RS04345	1126.77	0.299873	0.0972497	3.08354	0.00204555	0.0224411	NA	1126.77	0.213269	0.0971846	2.19447	0.0282015	0.170241	NA	1126.77	0.183158	0.097601	1.8766	0.0605735	0.120691	NA	CDS	with_protein	GCF_001618925.1	Primary Assembly	chromosome	NA	NZ_CP015117.1	940279	940803	-	WP_003082681.1	WP_003082681.1	NA	DUF2937 family protein		NA	525	174		NA	NA
A4W92_RS04350	1798.27	0.0959946	0.073367	1.30842	0.190732	0.421581	NA	1798.27	-0.00622312	0.0733398	-0.0848533	0.932378	0.974644	NA	1798.27	0.0984192	0.0734419	1.3401	0.180214	0.287568	NA	CDS	with_protein	GCF_001618925.1	Primary Assembly	chromosome	NA	NZ_CP015117.1	940830	941603	-	WP_003082680.1	WP_003082680.1	NA	class II glutamine amidotransferase		NA	774	257		NA	NA
A4W92_RS04355	985.233	0.14709	0.104978	1.40114	0.161171	0.382375	NA	985.233	-0.0229735	0.105094	-0.2186	0.826962	0.927223	NA	985.233	-0.0864242	0.105642	-0.818082	0.41331	0.53898	NA	CDS	with_protein	GCF_001618925.1	Primary Assembly	chromosome	NA	NZ_CP015117.1	941607	942068	-	WP_003163458.1	WP_003163458.1	NA	HIT family protein		NA	462	153		K02503	histidine triad (HIT) family protein
A4W92_RS04360	2226.49	-0.333025	0.115244	-2.88973	0.00385574	0.0360873	NA	2226.49	-0.19282	0.114979	-1.677	0.0935417	0.324732	NA	2226.49	-0.0765842	0.115025	-0.665803	0.505537	0.623769	NA	CDS	with_protein	GCF_001618925.1	Primary Assembly	chromosome	NA	NZ_CP015117.1	942132	942605	-	WP_003086834.1	WP_003086834.1	NA	hypothetical protein		NA	474	157		NA	NA
A4W92_RS04365	1983.75	-0.155158	0.0732514	-2.11815	0.0341623	0.145497	NA	1983.75	-0.133758	0.073014	-1.83195	0.0669586	0.273426	NA	1983.75	-0.0767929	0.0731895	-1.04923	0.29407	0.420023	NA	CDS	with_protein	GCF_001618925.1	Primary Assembly	chromosome	NA	NZ_CP015117.1	942754	944805	+	WP_003112365.1	WP_003112365.1	NA	S9 family peptidase		NA	2052	683		K01354	oligopeptidase B [EC:3.4.21.83]
A4W92_RS04370	178.674	0.088584	0.135758	0.652515	0.514069	0.728822	NA	178.674	-0.0173937	0.135759	-0.128122	0.898052	0.959004	NA	178.674	-0.249948	0.139655	-1.78975	0.0734942	0.141125	NA	CDS	with_protein	GCF_001618925.1	Primary Assembly	chromosome	NA	NZ_CP015117.1	944882	945421	+	WP_003082673.1	WP_003082673.1	NA	signal peptidase I	lepB	NA	540	179		K03100	signal peptidase I [EC:3.4.21.89]
A4W92_RS04375	2624.54	-0.296813	0.214252	-1.38535	0.165946	0.387833	NA	2624.54	-0.137364	0.214117	-0.641538	0.521173	0.774412	NA	2624.54	0.152874	0.214066	0.714144	0.475138	0.597371	NA	CDS	with_protein	GCF_001618925.1	Primary Assembly	chromosome	NA	NZ_CP015117.1	945428	947983	-	WP_003112363.1	WP_003112363.1	NA	heme receptor HxuC	hxuC	NA	2556	851		K16087	hemoglobin/transferrin/lactoferrin receptor protein
A4W92_RS04375	2624.54	-0.296813	0.214252	-1.38535	0.165946	0.387833	NA	2624.54	-0.137364	0.214117	-0.641538	0.521173	0.774412	NA	2624.54	0.152874	0.214066	0.714144	0.475138	0.597371	NA	CDS	with_protein	GCF_001618925.1	Primary Assembly	chromosome	NA	NZ_CP015117.1	945428	947983	-	WP_003112363.1	WP_003112363.1	NA	heme receptor HxuC	hxuC	NA	2556	851		K02014	iron complex outermembrane recepter protein
A4W92_RS04380	1465.36	0.0485043	0.216822	0.223706	0.822986	0.917253	NA	1465.36	0.256769	0.216575	1.18559	0.235784	0.527773	NA	1465.36	0.203885	0.216732	0.940723	0.346847	0.474849	NA	CDS	with_protein	GCF_001618925.1	Primary Assembly	chromosome	NA	NZ_CP015117.1	948112	949095	-	WP_016851818.1	WP_016851818.1	NA	FecR family protein		NA	984	327		K07165	transmembrane sensor
A4W92_RS04385	906.154	0.0841068	0.201869	0.41664	0.676942	0.8356	NA	906.154	0.316997	0.201396	1.57399	0.115489	0.363126	NA	906.154	0.437352	0.201452	2.171	0.0299308	0.0668272	NA	CDS	with_protein	GCF_001618925.1	Primary Assembly	chromosome	NA	NZ_CP015117.1	949092	949619	-	WP_003082669.1	WP_003082669.1	NA	RNA polymerase sigma factor		NA	528	175		K03088	RNA polymerase sigma-70 factor, ECF subfamily
A4W92_RS04390	648.799	-0.423142	0.209801	-2.01688	0.0437086	0.171347	NA	648.799	-0.0962453	0.208919	-0.460683	0.645026	0.844347	NA	648.799	0.0464962	0.208958	0.222515	0.823913	0.880384	NA	CDS	with_protein	GCF_001618925.1	Primary Assembly	chromosome	NA	NZ_CP015117.1	949768	950217	-	WP_003082662.1	WP_003082662.1	NA	YcgN family cysteine cluster protein		NA	450	149		K09160	uncharacterized protein
A4W92_RS04395	70.3186	-0.341679	0.235624	-1.4501	0.147031	0.361411	NA	70.3186	0.217023	0.223288	0.97194	0.33108	0.625808	NA	70.3186	0.916717	0.216229	4.23957	2.23944e-05	0.00011657	NA	CDS	with_protein	GCF_001618925.1	Primary Assembly	chromosome	NA	NZ_CP015117.1	950294	950569	-	WP_003082658.1	WP_003082658.1	NA	metal/formaldehyde-sensitive transcriptional repressor		NA	276	91		K23240	FrmR/RcnR family transcriptional regulator, repressor of rcnA expression
A4W92_RS04395	70.3186	-0.341679	0.235624	-1.4501	0.147031	0.361411	NA	70.3186	0.217023	0.223288	0.97194	0.33108	0.625808	NA	70.3186	0.916717	0.216229	4.23957	2.23944e-05	0.00011657	NA	CDS	with_protein	GCF_001618925.1	Primary Assembly	chromosome	NA	NZ_CP015117.1	950294	950569	-	WP_003082658.1	WP_003082658.1	NA	metal/formaldehyde-sensitive transcriptional repressor		NA	276	91		K23239	FrmR/RcnR family transcriptional regulator, repressor of frmRAB operon
A4W92_RS04400	171.615	0.114762	0.204804	0.560349	0.575241	0.771353	NA	171.615	0.764084	0.19815	3.85608	0.000115218	0.00368758	NA	171.615	1.60996	0.194412	8.28116	1.21977e-16	3.78432e-15	Significant	CDS	with_protein	GCF_001618925.1	Primary Assembly	chromosome	NA	NZ_CP015117.1	950637	951593	+	WP_016851819.1	WP_016851819.1	NA	CDF family iron/cobalt efflux transporter AitP	aitP	NA	957	318		NA	NA
A4W92_RS04405	2122.37	0.255508	0.11145	2.29258	0.0218723	0.110375	NA	2122.37	0.0822159	0.111501	0.737353	0.460908	0.728797	NA	2122.37	0.182816	0.111568	1.6386	0.101296	0.183682	NA	CDS	with_protein	GCF_001618925.1	Primary Assembly	chromosome	NA	NZ_CP015117.1	951605	952537	-	WP_003082652.1	WP_003082652.1	NA	D-2-hydroxyacid dehydrogenase		NA	933	310		NA	NA
A4W92_RS04410	344.508	-0.256515	0.11737	-2.18552	0.0288506	0.13083	NA	344.508	-0.19433	0.116285	-1.67115	0.0946913	0.326295	NA	344.508	-0.059795	0.116386	-0.513767	0.607415	0.711465	NA	CDS	with_protein	GCF_001618925.1	Primary Assembly	chromosome	NA	NZ_CP015117.1	952792	953085	-	WP_003082651.1	WP_003082651.1	NA	YcgL domain-containing protein		NA	294	97		K09902	uncharacterized protein
A4W92_RS04415	1897.85	-0.332222	0.138841	-2.39282	0.0167197	0.0929043	NA	1897.85	-0.0237323	0.138402	-0.171474	0.863851	0.943361	NA	1897.85	0.231457	0.138326	1.67327	0.0942744	0.173114	NA	CDS	with_protein	GCF_001618925.1	Primary Assembly	chromosome	NA	NZ_CP015117.1	953082	954206	-	WP_003145300.1	WP_003145300.1	NA	ribonuclease D	rnd	NA	1125	374		K03684	ribonuclease D [EC:3.1.13.5]
A4W92_RS04420	1394.59	0.137596	0.105015	1.31025	0.190112	0.420831	NA	1394.59	0.118267	0.10484	1.12808	0.259287	0.55459	NA	1394.59	0.595351	0.10436	5.70476	1.1651e-08	1.18913e-07	NA	CDS	with_protein	GCF_001618925.1	Primary Assembly	chromosome	NA	NZ_CP015117.1	954347	955408	+	WP_003082649.1	WP_003082649.1	NA	SMP-30/gluconolactonase/LRE family protein		NA	1062	353		K21407	adipocyte plasma membrane-associated protein
A4W92_RS04425	3799.45	0.0794706	0.109671	0.724629	0.46868	0.69324	NA	3799.45	0.233893	0.109486	2.13628	0.0326564	0.182463	NA	3799.45	0.950934	0.109208	8.70754	3.10546e-18	1.10032e-16	NA	CDS	with_protein	GCF_001618925.1	Primary Assembly	chromosome	NA	NZ_CP015117.1	955556	956335	-	WP_003083340.1	WP_003083340.1	NA	GntR family transcriptional regulator		NA	780	259		NA	NA
A4W92_RS04430	217.568	0.0845381	0.218365	0.387141	0.698652	0.847864	NA	217.568	0.575551	0.21439	2.68461	0.00726154	0.0753646	NA	217.568	1.5442	0.211067	7.31615	2.55182e-13	5.32212e-12	Significant	CDS	with_protein	GCF_001618925.1	Primary Assembly	chromosome	NA	NZ_CP015117.1	956710	958059	+	WP_003087209.1	WP_003087209.1	NA	NCS2 family permease		NA	1350	449		K06901	adenine/guanine/hypoxanthine permease
A4W92_RS04435	2111.7	0.354842	0.192975	1.8388	0.0659443	0.221491	NA	2111.7	1.18449	0.192135	6.16491	7.05212e-10	8.62192e-08	Significant	2111.7	2.45058	0.191654	12.7865	1.95075e-37	4.05497e-35	Significant	CDS	with_protein	GCF_001618925.1	Primary Assembly	chromosome	NA	NZ_CP015117.1	958300	958680	-	WP_016851820.1	WP_016851820.1	NA	hydroxyisourate hydrolase	uraH	NA	381	126		K07127	5-hydroxyisourate hydrolase [EC:3.5.2.17]
A4W92_RS04440	2884.35	-0.128115	0.14206	-0.901839	0.367143	0.611054	NA	2884.35	0.863821	0.140989	6.12685	8.9634e-10	1.01469e-07	NA	2884.35	2.17269	0.140484	15.4658	5.90465e-54	2.30134e-51	Significant	CDS	with_protein	GCF_001618925.1	Primary Assembly	chromosome	NA	NZ_CP015117.1	959053	959979	+	WP_003083336.1	WP_003083336.1	NA	allantoinase PuuE	puuE	NA	927	308		K16842	allantoinase [EC:3.5.2.5]
A4W92_RS04445	937.846	-0.240067	0.130646	-1.83754	0.0661301	0.221491	NA	937.846	0.0428732	0.129641	0.330708	0.740865	0.890262	NA	937.846	0.914876	0.128414	7.12441	1.04528e-12	2.00565e-11	NA	CDS	with_protein	GCF_001618925.1	Primary Assembly	chromosome	NA	NZ_CP015117.1	959976	960491	+	WP_003087205.1	WP_003087205.1	NA	2-oxo-4-hydroxy-4-carboxy-5-ureidoimidazoline decarboxylase	uraD	NA	516	171		K13485	2-oxo-4-hydroxy-4-carboxy-5-ureidoimidazoline decarboxylase [EC:4.1.1.97]
A4W92_RS04450	1248.53	-0.139248	0.132049	-1.05452	0.291645	0.540351	NA	1248.53	0.0382648	0.131567	0.290838	0.771175	0.902567	NA	1248.53	0.42704	0.131265	3.25326	0.00114089	0.0040097	NA	CDS	with_protein	GCF_001618925.1	Primary Assembly	chromosome	NA	NZ_CP015117.1	960509	961507	+	WP_003083331.1	WP_003083331.1	NA	allantoicase	alc	NA	999	332		K01477	allantoicase [EC:3.5.3.4]
A4W92_RS04455	685.28	-0.225319	0.129475	-1.74024	0.0818162	0.252098	NA	685.28	-0.273637	0.129262	-2.11692	0.0342666	0.186197	NA	685.28	0.230486	0.128339	1.79592	0.072508	0.139599	NA	CDS	with_protein	GCF_001618925.1	Primary Assembly	chromosome	NA	NZ_CP015117.1	961562	962071	+	WP_016851821.1	WP_016851821.1	NA	ureidoglycolate lyase		NA	510	169		K01483	ureidoglycolate lyase [EC:4.3.2.3]
A4W92_RS04460	1397.59	-0.29652	0.114043	-2.60007	0.00932057	0.0636828	NA	1397.59	-0.308456	0.113863	-2.709	0.00674872	0.0719322	NA	1397.59	-0.0407738	0.113703	-0.358599	0.719895	0.799656	NA	CDS	with_protein	GCF_001618925.1	Primary Assembly	chromosome	NA	NZ_CP015117.1	962120	963397	+	WP_003083321.1	WP_003083321.1	NA	urate hydroxylase PuuD		NA	1278	425		NA	NA
A4W92_RS04465	25.8838	-0.191548	0.436015	-0.439316	0.660433	0.824681	NA	25.8838	0.0533315	0.427734	0.124684	0.900774	0.96115	NA	25.8838	0.342745	0.425008	0.806444	0.419987	0.545292	NA	CDS	with_protein	GCF_001618925.1	Primary Assembly	chromosome	NA	NZ_CP015117.1	963883	964401	+	WP_003083317.1	WP_003083317.1	NA	Hcp family type VI secretion system effector		NA	519	172		K11903	type VI secretion system secreted protein Hcp
A4W92_RS04470	783.984	0.183266	0.143259	1.27927	0.200803	0.435327	NA	783.984	0.0345573	0.143315	0.241128	0.809456	0.920082	NA	783.984	-0.27336	0.144416	-1.89286	0.0583761	0.117015	NA	CDS	with_protein	GCF_001618925.1	Primary Assembly	chromosome	NA	NZ_CP015117.1	964583	967111	+	WP_058157756.1	WP_058157756.1	NA	type VI secretion system tip protein VgrG		NA	2529	842		K11904	type VI secretion system secreted protein VgrG
A4W92_RS04475	1144.34	0.110163	0.0824838	1.33557	0.181689	0.410687	NA	1144.34	0.06145	0.0823152	0.746521	0.455353	0.726169	NA	1144.34	0.151188	0.0824881	1.83285	0.0668249	0.130551	NA	CDS	with_protein	GCF_001618925.1	Primary Assembly	chromosome	NA	NZ_CP015117.1	967108	968817	+	WP_016851824.1	WP_016851824.1	NA	hypothetical protein		NA	1710	569		NA	NA
A4W92_RS04480	2024.82	0.0469002	0.105932	0.44274	0.657953	0.82381	NA	2024.82	-0.00138408	0.10585	-0.0130759	0.989567	0.99716	NA	2024.82	0.0744209	0.105951	0.702411	0.482423	0.603246	NA	CDS	with_protein	GCF_001618925.1	Primary Assembly	chromosome	NA	NZ_CP015117.1	968814	969956	+	WP_031637753.1	WP_031637753.1	NA	T6SS immunity protein Tli4 family protein		NA	1143	380		NA	NA
A4W92_RS04485	284.792	-0.179623	0.136509	-1.31584	0.188229	0.418373	NA	284.792	-0.168271	0.135725	-1.2398	0.21505	0.504646	NA	284.792	-0.120705	0.136393	-0.884977	0.376169	0.50328	NA	CDS	with_protein	GCF_001618925.1	Primary Assembly	chromosome	NA	NZ_CP015117.1	969969	970229	+	WP_003105819.1	WP_003105819.1	NA	PAAR domain-containing protein		NA	261	86		NA	NA
A4W92_RS04490	365.971	0.280379	0.154696	1.81246	0.0699159	0.229352	NA	365.971	0.29486	0.154116	1.91323	0.0557183	0.246082	NA	365.971	0.764338	0.152928	4.99802	5.79206e-07	4.19017e-06	NA	CDS	with_protein	GCF_001618925.1	Primary Assembly	chromosome	NA	NZ_CP015117.1	970912	972279	+	WP_003083208.1	WP_003083208.1	NA	purine permease		NA	1368	455		K24206	uric acid transporter
A4W92_RS04495	296.907	-0.206432	0.126584	-1.63079	0.102934	0.288794	NA	296.907	-0.122064	0.12532	-0.974021	0.330046	0.624829	NA	296.907	-0.195586	0.126791	-1.54259	0.122931	0.214794	NA	CDS	with_protein	GCF_001618925.1	Primary Assembly	chromosome	NA	NZ_CP015117.1	972371	972700	-	WP_003087185.1	WP_003087185.1	NA	low molecular weight protein tyrosine phosphatase family protein		NA	330	109		NA	NA
A4W92_RS04500	8470.57	0.0462009	0.11579	0.399006	0.689889	0.842838	NA	8470.57	-0.125172	0.115801	-1.08092	0.279734	0.576927	NA	8470.57	-0.18003	0.11586	-1.55386	0.120218	0.210762	NA	CDS	with_protein	GCF_001618925.1	Primary Assembly	chromosome	NA	NZ_CP015117.1	972885	973880	-	WP_003083204.1	WP_003083204.1	NA	GTP 3',8-cyclase MoaA	moaA	NA	996	331		K03639	GTP 3',8-cyclase [EC:4.1.99.22]
A4W92_RS04505	1105.52	-0.188307	0.0930447	-2.02383	0.0429875	0.169405	NA	1105.52	-0.34724	0.0931454	-3.72793	0.000193058	0.0057851	NA	1105.52	-0.346659	0.0935541	-3.70544	0.000211028	0.000894795	NA	CDS	with_protein	GCF_001618925.1	Primary Assembly	chromosome	NA	NZ_CP015117.1	974116	974766	+	WP_003083201.1	WP_003083201.1	NA	TetR/AcrR family transcriptional regulator		NA	651	216		K09017	TetR/AcrR family transcriptional regulator
A4W92_RS04510	71.6222	0.593991	0.297344	1.99765	0.0457542	0.176551	NA	71.6222	0.895983	0.291582	3.07283	0.0021204	0.0338118	NA	71.6222	1.98356	0.28306	7.00758	2.42475e-12	4.43424e-11	Significant	CDS	with_protein	GCF_001618925.1	Primary Assembly	chromosome	NA	NZ_CP015117.1	975171	975602	-	WP_003083199.1	WP_003083199.1	NA	heme-binding protein		NA	432	143		K11477	glc operon protein GlcG
A4W92_RS04515	245.398	0.0348202	0.258888	0.134499	0.893008	0.955048	NA	245.398	1.12424	0.251148	4.4764	7.59118e-06	0.000403521	Significant	245.398	2.48144	0.24773	10.0167	1.28736e-23	8.19182e-22	Significant	CDS	with_protein	GCF_001618925.1	Primary Assembly	chromosome	NA	NZ_CP015117.1	975931	977706	+	WP_003087182.1	WP_003087182.1	NA	glyoxylate carboligase	gcl	NA	1776	591		K01608	tartronate-semialdehyde synthase [EC:4.1.1.47]
A4W92_RS04515	245.398	0.0348202	0.258888	0.134499	0.893008	0.955048	NA	245.398	1.12424	0.251148	4.4764	7.59118e-06	0.000403521	Significant	245.398	2.48144	0.24773	10.0167	1.28736e-23	8.19182e-22	Significant	CDS	with_protein	GCF_001618925.1	Primary Assembly	chromosome	NA	NZ_CP015117.1	975931	977706	+	WP_003087182.1	WP_003087182.1	NA	glyoxylate carboligase	gcl	NA	1776	591		K01652	acetolactate synthase I/II/III large subunit [EC:2.2.1.6]
A4W92_RS04520	79.785	-0.311646	0.194659	-1.60098	0.10938	0.300617	NA	79.785	-0.165635	0.190125	-0.87119	0.38365	0.671622	NA	79.785	0.45432	0.183008	2.48251	0.0130462	0.03322	NA	CDS	with_protein	GCF_001618925.1	Primary Assembly	chromosome	NA	NZ_CP015117.1	977802	978584	+	WP_003087181.1	WP_003087181.1	NA	hydroxypyruvate isomerase	hyi	NA	783	260		K22131	2-dehydrotetronate isomerase [EC:5.3.1.35]
A4W92_RS04520	79.785	-0.311646	0.194659	-1.60098	0.10938	0.300617	NA	79.785	-0.165635	0.190125	-0.87119	0.38365	0.671622	NA	79.785	0.45432	0.183008	2.48251	0.0130462	0.03322	NA	CDS	with_protein	GCF_001618925.1	Primary Assembly	chromosome	NA	NZ_CP015117.1	977802	978584	+	WP_003087181.1	WP_003087181.1	NA	hydroxypyruvate isomerase	hyi	NA	783	260		K01816	hydroxypyruvate isomerase [EC:5.3.1.22]
A4W92_RS04525	172.549	0.136664	0.150196	0.909905	0.362873	0.608683	NA	172.549	-0.0631797	0.151099	-0.418133	0.67585	0.859648	NA	172.549	0.392117	0.148305	2.64399	0.00819348	0.0222828	NA	CDS	with_protein	GCF_001618925.1	Primary Assembly	chromosome	NA	NZ_CP015117.1	978659	979549	+	WP_003087180.1	WP_003087180.1	NA	2-hydroxy-3-oxopropionate reductase		NA	891	296		K00042	2-hydroxy-3-oxopropionate reductase [EC:1.1.1.60]
A4W92_RS04525	172.549	0.136664	0.150196	0.909905	0.362873	0.608683	NA	172.549	-0.0631797	0.151099	-0.418133	0.67585	0.859648	NA	172.549	0.392117	0.148305	2.64399	0.00819348	0.0222828	NA	CDS	with_protein	GCF_001618925.1	Primary Assembly	chromosome	NA	NZ_CP015117.1	978659	979549	+	WP_003087180.1	WP_003087180.1	NA	2-hydroxy-3-oxopropionate reductase		NA	891	296		K00020	3-hydroxyisobutyrate dehydrogenase [EC:1.1.1.31]
A4W92_RS04530	57.7659	-0.0594442	0.237067	-0.250749	0.802009	0.902829	NA	57.7659	-0.167973	0.23716	-0.708268	0.478779	0.742754	NA	57.7659	0.197685	0.233258	0.847491	0.396721	0.522814	NA	CDS	with_protein	GCF_001618925.1	Primary Assembly	chromosome	NA	NZ_CP015117.1	979846	981111	+	WP_003145012.1	WP_003145012.1	NA	glycerate kinase		NA	1266	421		K11529	glycerate 2-kinase [EC:2.7.1.165]
A4W92_RS04535	99.1279	0.00227559	0.183364	0.0124102	0.990098	0.996773	NA	99.1279	-0.0571539	0.182771	-0.312707	0.754503	0.895274	NA	99.1279	-0.131633	0.185726	-0.708749	0.47848	0.600362	NA	CDS	with_protein	GCF_001618925.1	Primary Assembly	chromosome	NA	NZ_CP015117.1	981113	982546	+	WP_003159951.1	WP_003159951.1	NA	pyruvate kinase	pyk	NA	1434	477		K00873	pyruvate kinase [EC:2.7.1.40]
A4W92_RS04540	46.2198	-0.382411	0.233491	-1.6378	0.101464	0.286505	NA	46.2198	-0.264337	0.228709	-1.15578	0.24777	0.537099	NA	46.2198	-0.825524	0.24625	-3.35238	0.000801194	0.00293551	NA	CDS	with_protein	GCF_001618925.1	Primary Assembly	chromosome	NA	NZ_CP015117.1	982913	983827	+	WP_003122928.1	WP_003122928.1	NA	urea transporter		NA	915	304		NA	NA
A4W92_RS04545	321.376	-0.159903	0.121832	-1.31249	0.189355	0.419776	NA	321.376	-0.245448	0.121677	-2.01721	0.0436734	0.214266	NA	321.376	-0.363916	0.12346	-2.94764	0.00320213	0.0098854	NA	CDS	with_protein	GCF_001618925.1	Primary Assembly	chromosome	NA	NZ_CP015117.1	983893	984744	+	WP_003083179.1	WP_003083179.1	NA	ion transporter		NA	852	283		K10716	voltage-gated potassium channel
A4W92_RS04550	132.467	0.0813664	0.184774	0.440356	0.659679	0.824414	NA	132.467	-0.00938516	0.184592	-0.0508428	0.959451	0.984626	NA	132.467	-0.259608	0.188739	-1.37549	0.168979	0.274201	NA	CDS	with_protein	GCF_001618925.1	Primary Assembly	chromosome	NA	NZ_CP015117.1	984731	985357	+	WP_012614337.1	WP_012614337.1	NA	hypothetical protein		NA	627	208		NA	NA
A4W92_RS04555	1003.49	0.082248	0.216219	0.380391	0.703655	0.850621	NA	1003.49	-0.136905	0.216347	-0.632806	0.526861	0.778887	NA	1003.49	0.765193	0.215563	3.54974	0.000385611	0.00153164	NA	CDS	with_protein	GCF_001618925.1	Primary Assembly	chromosome	NA	NZ_CP015117.1	985481	987136	+	WP_003117788.1	WP_003117788.1	NA	mucoidy inhibitor MuiA	muiA	NA	1656	551		NA	NA
A4W92_RS04560	7362.11	1.44732	0.244372	5.92264	3.16821e-09	3.51437e-07	Significant	7362.11	1.05304	0.244407	4.30856	1.64317e-05	0.000751333	Significant	7362.11	1.78857	0.24434	7.32002	2.47937e-13	5.22344e-12	Significant	CDS	with_protein	GCF_001618925.1	Primary Assembly	chromosome	NA	NZ_CP015117.1	987265	988263	+	WP_003087175.1	WP_003087175.1	NA	sulfate ABC transporter substrate-binding protein		NA	999	332		K02048	sulfate/thiosulfate transport system substrate-binding protein
A4W92_RS04565	139.867	0.693056	0.177625	3.90178	9.5487e-05	0.00261172	NA	139.867	0.110145	0.181553	0.606681	0.544063	0.789052	NA	139.867	-0.0914587	0.185324	-0.493506	0.621655	0.724263	NA	CDS	with_protein	GCF_001618925.1	Primary Assembly	chromosome	NA	NZ_CP015117.1	988345	988701	-	WP_003083172.1	WP_003083172.1	NA	DUF1937 family protein		NA	357	118		NA	NA
A4W92_RS04570	252.741	0.766785	0.333241	2.30099	0.0213922	0.1089	NA	252.741	-0.242571	0.335327	-0.723385	0.469444	0.734984	NA	252.741	-1.4314	0.342266	-4.18212	2.88806e-05	0.000147622	Significant	CDS	with_protein	GCF_001618925.1	Primary Assembly	chromosome	NA	NZ_CP015117.1	988761	989996	-	WP_003083171.1	WP_003083171.1	NA	ethanolamine utilization protein EutH	eutH	NA	1236	411		K04023	ethanolamine transporter
A4W92_RS04575	339.294	0.0178359	0.110431	0.161512	0.87169	0.94181	NA	339.294	0.0222018	0.109686	0.202413	0.839594	0.933171	NA	339.294	0.294092	0.108929	2.69986	0.00693696	0.0194016	NA	CDS	with_protein	GCF_001618925.1	Primary Assembly	chromosome	NA	NZ_CP015117.1	990343	991119	+	WP_016851825.1	WP_016851825.1	NA	DeoR/GlpR family DNA-binding transcription regulator		NA	777	258		K02444	DeoR family transcriptional regulator, glycerol-3-phosphate regulon repressor
A4W92_RS04580	329.31	0.526964	0.208994	2.52143	0.0116879	0.0742422	NA	329.31	-0.0912875	0.21052	-0.433628	0.664558	0.855031	NA	329.31	-0.473526	0.212887	-2.22431	0.0261279	0.0594864	NA	CDS	with_protein	GCF_001618925.1	Primary Assembly	chromosome	NA	NZ_CP015117.1	991304	992713	+	WP_016851826.1	WP_016851826.1	NA	NAD(P)/FAD-dependent oxidoreductase		NA	1410	469		K00111	glycerol-3-phosphate dehydrogenase [EC:1.1.5.3]
A4W92_RS04585	131.267	0.262624	0.207284	1.26697	0.205165	0.441587	NA	131.267	-0.187719	0.210066	-0.893617	0.371527	0.661755	NA	131.267	-0.274912	0.21245	-1.29401	0.195662	0.306416	NA	CDS	with_protein	GCF_001618925.1	Primary Assembly	chromosome	NA	NZ_CP015117.1	992700	993938	+	WP_003114295.1	WP_003114295.1	NA	NAD(P)/FAD-dependent oxidoreductase		NA	1239	412		NA	NA
A4W92_RS04590	128.74	0.272873	0.218905	1.24654	0.212567	0.450238	NA	128.74	-0.0211131	0.220266	-0.0958529	0.923637	0.972325	NA	128.74	-0.432778	0.225755	-1.91703	0.0552344	0.111868	NA	CDS	with_protein	GCF_001618925.1	Primary Assembly	chromosome	NA	NZ_CP015117.1	993959	995374	+	WP_003122935.1	WP_003122935.1	NA	FGGY family carbohydrate kinase		NA	1416	471		NA	NA
A4W92_RS04595	196.499	0.380888	0.264957	1.43754	0.150564	0.366468	NA	196.499	-0.358628	0.267761	-1.33936	0.180454	0.462523	NA	196.499	-0.2022	0.267791	-0.755065	0.45021	0.573547	NA	CDS	with_protein	GCF_001618925.1	Primary Assembly	chromosome	NA	NZ_CP015117.1	995382	996482	-	WP_016851827.1	WP_016851827.1	NA	P1 family peptidase		NA	1101	366		K01266	D-aminopeptidase [EC:3.4.11.19]
A4W92_RS04600	116.889	0.396836	0.345333	1.14914	0.250499	0.495047	NA	116.889	-0.310179	0.348455	-0.890156	0.373382	0.663133	NA	116.889	-0.849238	0.354196	-2.39765	0.0165005	0.0406548	NA	CDS	with_protein	GCF_001618925.1	Primary Assembly	chromosome	NA	NZ_CP015117.1	996496	997863	-	WP_016851828.1	WP_016851828.1	NA	APC family permease		NA	1368	455		NA	NA
A4W92_RS04605	321.753	0.307633	0.137313	2.24038	0.0250665	0.119841	NA	321.753	0.0351474	0.138189	0.254342	0.799231	0.915783	NA	321.753	0.441543	0.13685	3.22647	0.00125326	0.0043491	NA	CDS	with_protein	GCF_001618925.1	Primary Assembly	chromosome	NA	NZ_CP015117.1	998064	998870	+	WP_003083150.1	WP_003083150.1	NA	LuxR family transcriptional regulator		NA	807	268		NA	NA
A4W92_RS04610	950.296	-0.0139882	0.156363	-0.0894596	0.928717	0.971919	NA	950.296	0.0542267	0.156075	0.347439	0.728261	0.883832	NA	950.296	-0.343591	0.157051	-2.18777	0.0286866	0.0646043	NA	CDS	with_protein	GCF_001618925.1	Primary Assembly	chromosome	NA	NZ_CP015117.1	998874	999290	-	WP_003087156.1	WP_003087156.1	NA	hypothetical protein		NA	417	138		NA	NA
A4W92_RS04615	3465.83	-0.088887	0.159197	-0.558347	0.576607	0.771472	NA	3465.83	0.0284746	0.1591	0.178973	0.857959	0.942825	NA	3465.83	-0.612853	0.1595	-3.84234	0.000121867	0.000543605	NA	CDS	with_protein	GCF_001618925.1	Primary Assembly	chromosome	NA	NZ_CP015117.1	999317	1000540	-	WP_003083145.1	WP_003083145.1	NA	c-type cytochrome biogenesis protein CcmI	ccmI	NA	1224	407		NA	NA
A4W92_RS04620	2409.92	-0.0898105	0.107551	-0.835054	0.403687	0.645813	NA	2409.92	-0.12924	0.10748	-1.20246	0.229185	0.519488	NA	2409.92	-0.732326	0.108326	-6.76042	1.37593e-11	2.28199e-10	NA	CDS	with_protein	GCF_001618925.1	Primary Assembly	chromosome	NA	NZ_CP015117.1	1000537	1001004	-	WP_003114292.1	WP_003114292.1	NA	cytochrome c maturation protein CcmH	ccmH	NA	468	155		K02200	cytochrome c-type biogenesis protein CcmH
A4W92_RS04625	1875.04	-0.145919	0.104199	-1.40039	0.161398	0.382608	NA	1875.04	-0.121571	0.104032	-1.16859	0.242567	0.533237	NA	1875.04	-0.735431	0.105154	-6.99383	2.67478e-12	4.84882e-11	NA	CDS	with_protein	GCF_001618925.1	Primary Assembly	chromosome	NA	NZ_CP015117.1	1001001	1001543	-	WP_003083138.1	WP_003083138.1	NA	thiol:disulfide interchange protein DsbE	dsbE	NA	543	180		K02199	cytochrome c biogenesis protein CcmG, thiol:disulfide interchange protein DsbE
A4W92_RS04630	8211.1	-0.292255	0.113169	-2.58246	0.00980994	0.065946	NA	8211.1	-0.207773	0.113117	-1.8368	0.0662396	0.272126	NA	8211.1	-0.711346	0.113318	-6.27745	3.44174e-10	4.53757e-09	NA	CDS	with_protein	GCF_001618925.1	Primary Assembly	chromosome	NA	NZ_CP015117.1	1001547	1003520	-	WP_003107324.1	WP_003107324.1	NA	heme lyase CcmF/NrfE family subunit		NA	1974	657		K02198	cytochrome c-type biogenesis protein CcmF
A4W92_RS04635	2173.06	-0.300246	0.123638	-2.42842	0.0151647	0.0875953	NA	2173.06	-0.176219	0.123421	-1.42779	0.153354	0.423994	NA	2173.06	-0.612358	0.124025	-4.93737	7.91828e-07	5.57948e-06	NA	CDS	with_protein	GCF_001618925.1	Primary Assembly	chromosome	NA	NZ_CP015117.1	1003521	1004009	-	WP_003107323.1	WP_003107323.1	NA	cytochrome c maturation protein CcmE	ccmE	NA	489	162		K02197	cytochrome c-type biogenesis protein CcmE
A4W92_RS04640	550.909	-0.228228	0.146868	-1.55397	0.120192	0.320262	NA	550.909	-0.00757677	0.14591	-0.0519278	0.958586	0.984144	NA	550.909	-0.604739	0.148392	-4.07527	4.59611e-05	0.000223917	NA	CDS	with_protein	GCF_001618925.1	Primary Assembly	chromosome	NA	NZ_CP015117.1	1004006	1004182	-	WP_003083136.1	WP_003083136.1	NA	heme exporter protein CcmD	ccmD	NA	177	58		K02196	heme exporter protein D
A4W92_RS04645	3065.23	-0.212679	0.137146	-1.55075	0.120961	0.32117	NA	3065.23	-0.0202109	0.136971	-0.147555	0.882694	0.95211	NA	3065.23	-0.479396	0.137359	-3.4901	0.000482845	0.0018772	NA	CDS	with_protein	GCF_001618925.1	Primary Assembly	chromosome	NA	NZ_CP015117.1	1004179	1004937	-	WP_003118689.1	WP_003118689.1	NA	heme ABC transporter permease		NA	759	252		K02195	heme exporter protein C
A4W92_RS04650	1027.63	-0.0594657	0.157134	-0.378438	0.705105	0.850842	NA	1027.63	0.0329126	0.156833	0.209857	0.833779	0.930217	NA	1027.63	-0.373543	0.157747	-2.36799	0.0178852	0.0435843	NA	CDS	with_protein	GCF_001618925.1	Primary Assembly	chromosome	NA	NZ_CP015117.1	1005060	1005731	-	WP_003083130.1	WP_003083130.1	NA	heme exporter protein CcmB	ccmB	NA	672	223		K02194	heme exporter protein B
A4W92_RS04655	1468.92	-0.345893	0.163312	-2.11799	0.0341757	0.145497	NA	1468.92	0.102337	0.162647	0.629199	0.529219	0.780298	NA	1468.92	0.478528	0.162461	2.94549	0.00322448	0.00993964	NA	CDS	with_protein	GCF_001618925.1	Primary Assembly	chromosome	NA	NZ_CP015117.1	1005728	1006429	-	WP_003161803.1	WP_003161803.1	NA	cytochrome c biogenesis heme-transporting ATPase CcmA	ccmA	NA	702	233		K02193	heme exporter protein A [EC:7.6.2.5]
A4W92_RS04660	2109.22	-0.0660541	0.100113	-0.659795	0.509386	0.725445	NA	2109.22	-0.116124	0.100034	-1.16084	0.245706	0.536528	NA	2109.22	-0.294256	0.100454	-2.92926	0.0033977	0.0103965	NA	CDS	with_protein	GCF_001618925.1	Primary Assembly	chromosome	NA	NZ_CP015117.1	1006715	1008193	+	WP_003083123.1	WP_003083123.1	NA	flagellar hook-length control protein FliK		NA	1479	492		NA	NA
A4W92_RS04665	178.679	0.00646968	0.151719	0.0426425	0.965986	0.988428	NA	178.679	-0.227537	0.15279	-1.48921	0.136431	0.396766	NA	178.679	-0.329506	0.155198	-2.12314	0.0337422	0.0738561	NA	CDS	with_protein	GCF_001618925.1	Primary Assembly	chromosome	NA	NZ_CP015117.1	1008190	1008525	+	WP_003083121.1	WP_003083121.1	NA	EscU/YscU/HrcU family type III secretion system export apparatus switch protein		NA	336	111		K04061	flagellar biosynthesis protein
A4W92_RS04670	176.934	-0.340397	0.184726	-1.84271	0.0653707	0.220252	NA	176.934	-0.103402	0.181838	-0.568651	0.569593	0.804511	NA	176.934	0.203625	0.180775	1.1264	0.259995	0.38284	NA	CDS	with_protein	GCF_001618925.1	Primary Assembly	chromosome	NA	NZ_CP015117.1	1008626	1009180	+	WP_003083119.1	WP_003083119.1	NA	GNAT family N-acetyltransferase		NA	555	184		K03790	[ribosomal protein S5]-alanine N-acetyltransferase [EC:2.3.1.267]
A4W92_RS04675	434.687	0.0107255	0.161646	0.0663516	0.947098	0.979477	NA	434.687	-0.0416885	0.161398	-0.258297	0.796178	0.91434	NA	434.687	0.548121	0.16001	3.42554	0.000613589	0.00233029	NA	CDS	with_protein	GCF_001618925.1	Primary Assembly	chromosome	NA	NZ_CP015117.1	1009288	1009629	+	WP_003117799.1	WP_003117799.1	NA	hypothetical protein		NA	342	113		NA	NA
A4W92_RS04680	165.873	0.0595444	0.164154	0.362734	0.716803	0.854969	NA	165.873	0.203688	0.161795	1.25893	0.208056	0.49604	NA	165.873	0.56474	0.160101	3.52739	0.000419679	0.00165536	NA	CDS	with_protein	GCF_001618925.1	Primary Assembly	chromosome	NA	NZ_CP015117.1	1009695	1010432	-	WP_003083112.1	WP_003083112.1	NA	SDR family oxidoreductase		NA	738	245		K00059	3-oxoacyl-[acyl-carrier protein] reductase [EC:1.1.1.100]
A4W92_RS04685	262.44	0.0835898	0.119894	0.697196	0.48568	0.70668	NA	262.44	0.158365	0.118566	1.33568	0.181655	0.463952	NA	262.44	0.0325411	0.120608	0.269809	0.787307	0.853703	NA	CDS	with_protein	GCF_001618925.1	Primary Assembly	chromosome	NA	NZ_CP015117.1	1010566	1011288	-	WP_003083110.1	WP_003083110.1	NA	laccase domain-containing protein		NA	723	240		K05810	purine-nucleoside/S-methyl-5'-thioadenosine phosphorylase / adenosine deaminase [EC:2.4.2.1 2.4.2.28 3.5.4.4]
A4W92_RS04690	124.342	0.0998239	0.177388	0.562743	0.57361	0.770213	NA	124.342	0.289019	0.174121	1.65987	0.0969396	0.330935	NA	124.342	0.454295	0.173948	2.61167	0.00901016	0.02425	NA	CDS	with_protein	GCF_001618925.1	Primary Assembly	chromosome	NA	NZ_CP015117.1	1011346	1011762	-	WP_003083108.1	WP_003083108.1	NA	hypothetical protein		NA	417	138		NA	NA
A4W92_RS04695	439.474	-0.00401645	0.135523	-0.0296366	0.976357	0.992374	NA	439.474	0.102267	0.13465	0.759497	0.447555	0.720971	NA	439.474	-0.0343329	0.135838	-0.252749	0.800462	0.863314	NA	CDS	with_protein	GCF_001618925.1	Primary Assembly	chromosome	NA	NZ_CP015117.1	1011853	1012824	-	WP_003083105.1	WP_003083105.1	NA	YafY family transcriptional regulator		NA	972	323		NA	NA
A4W92_RS04700	152.221	0.184726	0.184015	1.00386	0.315445	0.56474	NA	152.221	0.179328	0.183133	0.979225	0.327469	0.623729	NA	152.221	0.241188	0.183886	1.31162	0.18965	0.298124	NA	CDS	with_protein	GCF_001618925.1	Primary Assembly	chromosome	NA	NZ_CP015117.1	1012933	1013619	+	WP_016851829.1	WP_016851829.1	NA	glutathione S-transferase		NA	687	228		K00799	glutathione S-transferase [EC:2.5.1.18]
A4W92_RS04705	1533.14	0.102669	0.142989	0.718021	0.472744	0.696443	NA	1533.14	0.0732227	0.142897	0.512416	0.60836	0.825229	NA	1533.14	-0.457722	0.143754	-3.18407	0.00145218	0.00491896	NA	CDS	with_protein	GCF_001618925.1	Primary Assembly	chromosome	NA	NZ_CP015117.1	1013653	1014060	-	WP_003083101.1	WP_003083101.1	NA	DUF2802 domain-containing protein		NA	408	135		NA	NA
A4W92_RS04710	4405.23	0.234743	0.109257	2.14854	0.0316708	0.138919	NA	4405.23	0.0677084	0.109277	0.619604	0.535518	0.785099	NA	4405.23	-0.300962	0.109574	-2.74664	0.00602083	0.0170819	NA	CDS	with_protein	GCF_001618925.1	Primary Assembly	chromosome	NA	NZ_CP015117.1	1014091	1014570	-	WP_003083098.1	WP_003083098.1	NA	chemotaxis protein CheW		NA	480	159		K03408	purine-binding chemotaxis protein CheW
A4W92_RS04715	3362.04	0.0237529	0.105153	0.225889	0.821287	0.91611	NA	3362.04	0.0647311	0.105044	0.616231	0.537742	0.785416	NA	3362.04	0.00608816	0.105197	0.0578737	0.953849	0.96829	NA	CDS	with_protein	GCF_001618925.1	Primary Assembly	chromosome	NA	NZ_CP015117.1	1014616	1015506	-	WP_003083094.1	WP_003083094.1	NA	chemotaxis protein CheW		NA	891	296		NA	NA
A4W92_RS04720	2742.92	-0.0857843	0.0985091	-0.870826	0.383849	0.627355	NA	2742.92	-0.144812	0.0984558	-1.47083	0.141336	0.404677	NA	2742.92	-0.500283	0.0989776	-5.05451	4.31502e-07	3.19199e-06	NA	CDS	with_protein	GCF_001618925.1	Primary Assembly	chromosome	NA	NZ_CP015117.1	1015598	1016386	-	WP_003083092.1	WP_003083092.1	NA	ParA family protein		NA	789	262		K03496	chromosome partitioning protein
A4W92_RS04725	1978.43	-0.230607	0.108728	-2.12096	0.0339253	0.145256	NA	1978.43	-0.153735	0.10852	-1.41665	0.156585	0.429239	NA	1978.43	-0.873068	0.109708	-7.95812	1.74676e-15	4.77754e-14	NA	CDS	with_protein	GCF_001618925.1	Primary Assembly	chromosome	NA	NZ_CP015117.1	1016481	1017371	-	WP_003083090.1	WP_003083090.1	NA	flagellar motor protein MotD	motD	NA	891	296		K02557	chemotaxis protein MotB
A4W92_RS04730	2630.51	-0.284838	0.0990781	-2.87489	0.00404171	0.0370181	NA	2630.51	-0.183897	0.098882	-1.85977	0.0629187	0.264709	NA	2630.51	-0.850581	0.0997948	-8.5233	1.55069e-17	5.19897e-16	NA	CDS	with_protein	GCF_001618925.1	Primary Assembly	chromosome	NA	NZ_CP015117.1	1017384	1018124	-	WP_003083089.1	WP_003083089.1	NA	flagellar motor protein		NA	741	246		K02556	chemotaxis protein MotA
A4W92_RS04735	5488.8	-0.382566	0.105999	-3.60914	0.000307218	0.00603723	NA	5488.8	-0.30652	0.105917	-2.89398	0.00380394	0.0503322	NA	5488.8	-0.730265	0.1062	-6.87634	6.14112e-12	1.06972e-10	NA	CDS	with_protein	GCF_001618925.1	Primary Assembly	chromosome	NA	NZ_CP015117.1	1018213	1019319	-	WP_003083085.1	WP_003083085.1	NA	chemotaxis response regulator protein-glutamate methylesterase		NA	1107	368		K03412	two-component system, chemotaxis family, protein-glutamate methylesterase/glutaminase [EC:3.1.1.61 3.5.1.44]
A4W92_RS04740	12963.2	-0.271166	0.0882759	-3.0718	0.00212773	0.0231729	NA	12963.2	-0.118345	0.0882182	-1.34151	0.179755	0.461312	NA	12963.2	-0.458412	0.0883335	-5.18956	2.10796e-07	1.65627e-06	NA	CDS	with_protein	GCF_001618925.1	Primary Assembly	chromosome	NA	NZ_CP015117.1	1019373	1021634	-	WP_016851830.1	WP_016851830.1	NA	chemotaxis protein CheA		NA	2262	753		K03407	two-component system, chemotaxis family, sensor kinase CheA [EC:2.7.13.3]
A4W92_RS04745	6934.67	-0.115305	0.128082	-0.90025	0.367987	0.611801	NA	6934.67	-0.166238	0.128062	-1.2981	0.194253	0.479181	NA	6934.67	-0.393853	0.12818	-3.07265	0.00212167	0.00686596	NA	CDS	with_protein	GCF_001618925.1	Primary Assembly	chromosome	NA	NZ_CP015117.1	1021835	1022623	-	WP_003083075.1	WP_003083075.1	NA	protein phosphatase CheZ		NA	789	262		K03414	chemotaxis protein CheZ
A4W92_RS04750	2725.73	0.0346827	0.129509	0.267801	0.788853	0.895438	NA	2725.73	-0.000623866	0.129452	-0.00481928	0.996155	0.999097	NA	2725.73	-0.211816	0.129725	-1.6328	0.10251	0.185614	NA	CDS	with_protein	GCF_001618925.1	Primary Assembly	chromosome	NA	NZ_CP015117.1	1022643	1023017	-	WP_003083073.1	WP_003083073.1	NA	chemotaxis response regulator CheY		NA	375	124		K03413	two-component system, chemotaxis family, chemotaxis protein CheY
A4W92_RS04755	8061.13	-0.122732	0.120933	-1.01487	0.310168	0.55978	NA	8061.13	-0.00188253	0.120873	-0.0155744	0.987574	0.996947	NA	8061.13	-0.119537	0.120945	-0.988363	0.322975	0.451578	NA	CDS	with_protein	GCF_001618925.1	Primary Assembly	chromosome	NA	NZ_CP015117.1	1023119	1023862	-	WP_003083070.1	WP_003083070.1	NA	RNA polymerase sigma factor FliA	fliA	NA	744	247		K03088	RNA polymerase sigma-70 factor, ECF subfamily
A4W92_RS04755	8061.13	-0.122732	0.120933	-1.01487	0.310168	0.55978	NA	8061.13	-0.00188253	0.120873	-0.0155744	0.987574	0.996947	NA	8061.13	-0.119537	0.120945	-0.988363	0.322975	0.451578	NA	CDS	with_protein	GCF_001618925.1	Primary Assembly	chromosome	NA	NZ_CP015117.1	1023119	1023862	-	WP_003083070.1	WP_003083070.1	NA	RNA polymerase sigma factor FliA	fliA	NA	744	247		K02405	RNA polymerase sigma factor FliA
A4W92_RS04760	5591.13	-0.107934	0.102503	-1.05298	0.29235	0.541058	NA	5591.13	0.000142856	0.102404	0.00139502	0.998887	0.999541	NA	5591.13	0.00754429	0.102471	0.0736237	0.94131	0.961842	NA	CDS	with_protein	GCF_001618925.1	Primary Assembly	chromosome	NA	NZ_CP015117.1	1023859	1024701	-	WP_003083064.1	WP_003083064.1	NA	flagellar synthesis regulator FleN	fleN	NA	843	280		K04562	flagellar biosynthesis protein FlhG
A4W92_RS04765	3549.23	-0.0371086	0.13709	-0.270687	0.786631	0.894051	NA	3549.23	0.00719964	0.13701	0.0525484	0.958092	0.983995	NA	3549.23	-0.178936	0.137191	-1.30428	0.192139	0.301429	NA	CDS	with_protein	GCF_001618925.1	Primary Assembly	chromosome	NA	NZ_CP015117.1	1024840	1026129	-	WP_003083061.1	WP_003083061.1	NA	flagellar biosynthesis protein FlhF	flhF	NA	1290	429		K02404	flagellar biosynthesis protein FlhF
A4W92_RS04770	2898.03	0.17488	0.139343	1.25503	0.209468	0.446687	NA	2898.03	0.108205	0.139312	0.776712	0.437329	0.713611	NA	2898.03	-0.131104	0.139567	-0.939366	0.347543	0.475593	NA	CDS	with_protein	GCF_001618925.1	Primary Assembly	chromosome	NA	NZ_CP015117.1	1026213	1028336	-	WP_003083059.1	WP_003083059.1	NA	flagellar biosynthesis protein FlhA	flhA	NA	2124	707		K02400	flagellar biosynthesis protein FlhA
A4W92_RS04775	156.363	-0.100136	0.162948	-0.614529	0.538866	0.745161	NA	156.363	-0.0629234	0.161623	-0.389323	0.697037	0.86959	NA	156.363	-0.371386	0.166183	-2.23481	0.0254301	0.0581952	NA	CDS	with_protein	GCF_001618925.1	Primary Assembly	chromosome	NA	NZ_CP015117.1	1028475	1029818	-	WP_010793988.1	WP_010793988.1	NA	YgcG family protein		NA	1344	447		K06872	uncharacterized protein
A4W92_RS04780	367.049	-0.0985864	0.12021	-0.820116	0.41215	0.651221	NA	367.049	-0.225562	0.120286	-1.87521	0.0607635	0.25939	NA	367.049	-0.532113	0.123086	-4.32311	1.53842e-05	8.27032e-05	NA	CDS	with_protein	GCF_001618925.1	Primary Assembly	chromosome	NA	NZ_CP015117.1	1029851	1031119	-	WP_003118682.1	WP_003118682.1	NA	YgcG family protein		NA	1269	422		K06872	uncharacterized protein
A4W92_RS04785	361.412	0.0463952	0.123425	0.375899	0.706992	0.851918	NA	361.412	-0.0527315	0.123355	-0.427478	0.669031	0.857342	NA	361.412	-0.375838	0.12614	-2.97952	0.002887	0.00903783	NA	CDS	with_protein	GCF_001618925.1	Primary Assembly	chromosome	NA	NZ_CP015117.1	1031192	1032328	-	WP_003083056.1	WP_003083056.1	NA	flagellar biosynthesis protein FlhB	flhB	NA	1137	378		K02401	flagellar biosynthesis protein FlhB
A4W92_RS04790	365.288	0.0203195	0.145506	0.139648	0.888938	0.9534	NA	365.288	0.0904823	0.14473	0.625181	0.531852	0.782458	NA	365.288	-0.374317	0.147737	-2.53368	0.0112873	0.0293404	NA	CDS	with_protein	GCF_001618925.1	Primary Assembly	chromosome	NA	NZ_CP015117.1	1032331	1033107	-	WP_003083054.1	WP_003083054.1	NA	flagellar type III secretion system protein FliR	fliR	NA	777	258		K02421	flagellar biosynthesis protein FliR
A4W92_RS04795	275.483	0.113246	0.128438	0.881718	0.37793	0.622607	NA	275.483	0.0503842	0.128145	0.393181	0.694186	0.868564	NA	275.483	-0.513511	0.133512	-3.84618	0.000119972	0.000537073	NA	CDS	with_protein	GCF_001618925.1	Primary Assembly	chromosome	NA	NZ_CP015117.1	1033107	1033376	-	WP_003083053.1	WP_003083053.1	NA	flagellar biosynthesis protein FliQ	fliQ	NA	270	89		K02420	flagellar biosynthesis protein FliQ
A4W92_RS04800	883.267	-0.131956	0.0930973	-1.4174	0.156367	0.375406	NA	883.267	-0.187767	0.092926	-2.02061	0.04332	0.213388	NA	883.267	-0.435953	0.0942267	-4.62664	3.71642e-06	2.23487e-05	NA	CDS	with_protein	GCF_001618925.1	Primary Assembly	chromosome	NA	NZ_CP015117.1	1033421	1034188	-	WP_003083052.1	WP_003083052.1	NA	flagellar type III secretion system pore protein FliP	fliP	NA	768	255		K02419	flagellar biosynthesis protein FliP
A4W92_RS04805	675.169	-0.13019	0.104469	-1.24621	0.212689	0.450315	NA	675.169	-0.0585596	0.103829	-0.564	0.572754	0.807005	NA	675.169	-0.12227	0.104596	-1.16898	0.242412	0.362252	NA	CDS	with_protein	GCF_001618925.1	Primary Assembly	chromosome	NA	NZ_CP015117.1	1034185	1034637	-	WP_003083051.1	WP_003083051.1	NA	flagellar biosynthetic protein FliO	fliO	NA	453	150		K02418	flagellar protein FliO/FliZ
A4W92_RS04810	1221.16	0.0928522	0.104365	0.889689	0.373633	0.618706	NA	1221.16	0.0612281	0.104203	0.587584	0.556812	0.797005	NA	1221.16	0.065062	0.104504	0.622581	0.53356	0.647079	NA	CDS	with_protein	GCF_001618925.1	Primary Assembly	chromosome	NA	NZ_CP015117.1	1034639	1035112	-	WP_003083049.1	WP_003083049.1	NA	flagellar motor switch protein FliN	fliN	NA	474	157		K02417	flagellar motor switch protein FliN
A4W92_RS04815	3108.05	0.076947	0.093807	0.820269	0.412063	0.651221	NA	3108.05	0.148078	0.0936498	1.58119	0.113834	0.36074	NA	3108.05	0.168665	0.0937662	1.79878	0.0720535	0.138981	NA	CDS	with_protein	GCF_001618925.1	Primary Assembly	chromosome	NA	NZ_CP015117.1	1035140	1036111	-	WP_003083045.1	WP_003083045.1	NA	flagellar motor switch protein FliM	fliM	NA	972	323		K02416	flagellar motor switch protein FliM
A4W92_RS04820	1111.11	0.0519192	0.108137	0.480126	0.631138	0.806634	NA	1111.11	0.0619681	0.107883	0.574402	0.565696	0.801599	NA	1111.11	0.0485332	0.108234	0.448408	0.653858	0.750223	NA	CDS	with_protein	GCF_001618925.1	Primary Assembly	chromosome	NA	NZ_CP015117.1	1036119	1036640	-	WP_003083042.1	WP_003083042.1	NA	flagellar basal body-associated protein FliL	fliL	NA	522	173		K02415	flagellar protein FliL
A4W92_RS04825	2413	-0.0815048	0.171761	-0.474525	0.635126	0.808931	NA	2413	-0.262228	0.171793	-1.52642	0.126905	0.381026	NA	2413	-0.717045	0.17223	-4.1633	3.13679e-05	0.000159162	NA	CDS	with_protein	GCF_001618925.1	Primary Assembly	chromosome	NA	NZ_CP015117.1	1036884	1038167	-	WP_016851831.1	WP_016851831.1	NA	flagellar hook-length control protein FliK		NA	1284	427		K02414	flagellar hook-length control protein FliK
A4W92_RS04830	9163.84	-0.2054	0.101662	-2.02042	0.0433402	0.170249	NA	9163.84	-0.0387227	0.101581	-0.381199	0.703056	0.872474	NA	9163.84	0.177391	0.101569	1.7465	0.0807243	0.15236	NA	CDS	with_protein	GCF_001618925.1	Primary Assembly	chromosome	NA	NZ_CP015117.1	1038355	1038942	+	WP_016851832.1	WP_016851832.1	NA	YecA family protein		NA	588	195		K07039	uncharacterized protein
A4W92_RS04835	1434.58	-0.388165	0.146106	-2.65674	0.00789005	0.0572866	NA	1434.58	-0.147094	0.145647	-1.00993	0.312528	0.606275	NA	1434.58	-0.004779	0.145674	-0.0328062	0.973829	0.981499	NA	CDS	with_protein	GCF_001618925.1	Primary Assembly	chromosome	NA	NZ_CP015117.1	1038954	1039361	+	WP_003083036.1	WP_003083036.1	NA	YbaN family protein		NA	408	135		K09790	uncharacterized protein
A4W92_RS04840	659.612	0.242768	0.153303	1.58358	0.11329	0.308178	NA	659.612	0.294035	0.152884	1.92325	0.0544483	0.242243	NA	659.612	0.660042	0.152447	4.32966	1.49341e-05	8.0701e-05	NA	CDS	with_protein	GCF_001618925.1	Primary Assembly	chromosome	NA	NZ_CP015117.1	1039370	1040815	-	WP_003083034.1	WP_003083034.1	NA	sensor histidine kinase		NA	1446	481		K07644	two-component system, OmpR family, heavy metal sensor histidine kinase CusS [EC:2.7.13.3]
A4W92_RS04845	492.903	0.212668	0.153967	1.38125	0.167202	0.389031	NA	492.903	0.377631	0.152939	2.46916	0.0135432	0.111276	NA	492.903	1.13712	0.151312	7.51509	5.68705e-14	1.26659e-12	Significant	CDS	with_protein	GCF_001618925.1	Primary Assembly	chromosome	NA	NZ_CP015117.1	1040793	1041482	-	WP_003083028.1	WP_003083028.1	NA	heavy metal response regulator transcription factor		NA	690	229		K02483	two-component system, OmpR family, response regulator
A4W92_RS04845	492.903	0.212668	0.153967	1.38125	0.167202	0.389031	NA	492.903	0.377631	0.152939	2.46916	0.0135432	0.111276	NA	492.903	1.13712	0.151312	7.51509	5.68705e-14	1.26659e-12	Significant	CDS	with_protein	GCF_001618925.1	Primary Assembly	chromosome	NA	NZ_CP015117.1	1040793	1041482	-	WP_003083028.1	WP_003083028.1	NA	heavy metal response regulator transcription factor		NA	690	229		K07665	two-component system, OmpR family, copper resistance phosphate regulon response regulator CusR
A4W92_RS04850	156.583	-0.0671817	0.177296	-0.378925	0.704744	0.850842	NA	156.583	-0.159506	0.177134	-0.900485	0.367862	0.657607	NA	156.583	-0.165842	0.178559	-0.928778	0.353004	0.480851	NA	CDS	with_protein	GCF_001618925.1	Primary Assembly	chromosome	NA	NZ_CP015117.1	1041586	1044696	-	WP_016851833.1	WP_016851833.1	NA	multidrug efflux RND transporter permease subunit MexN	mexN	NA	3111	1036		K21133	multidrug efflux pump
A4W92_RS04855	108.531	0.0873308	0.202665	0.430912	0.666532	0.828591	NA	108.531	0.328633	0.198893	1.65231	0.0984708	0.33257	NA	108.531	0.31571	0.200548	1.57424	0.115432	0.20444	NA	CDS	with_protein	GCF_001618925.1	Primary Assembly	chromosome	NA	NZ_CP015117.1	1044693	1045850	-	WP_003083025.1	WP_003083025.1	NA	multidrug efflux RND transporter periplasmic adaptor subunit MexM	mexM	NA	1158	385		K03585	membrane fusion protein, multidrug efflux system
A4W92_RS04855	108.531	0.0873308	0.202665	0.430912	0.666532	0.828591	NA	108.531	0.328633	0.198893	1.65231	0.0984708	0.33257	NA	108.531	0.31571	0.200548	1.57424	0.115432	0.20444	NA	CDS	with_protein	GCF_001618925.1	Primary Assembly	chromosome	NA	NZ_CP015117.1	1044693	1045850	-	WP_003083025.1	WP_003083025.1	NA	multidrug efflux RND transporter periplasmic adaptor subunit MexM	mexM	NA	1158	385		K21135	membrane fusion protein, multidrug efflux system
[truncated: 5,684 more rows]

## Sheet: Table S4
Table S4. Silver-Tellurite DEGs belonging to enriched Gene Ontology categories
[truncated: 54 more rows]

[truncated: 1 more sheets: Table S5]
